# Supplementary material for: [μ-Butane-1,4-diylbis(di­phenyl­phos­phane)-κ2 P:P′]bis­{[butane-1,4-diylbis(di­phenyl­phosphane)-κ2 P,P′]copper(I)} bis­(hexa­fluorido­phosphate) diethyl ether disolvate
Source: Acta Crystallogr Sect E Struct Rep Online. 2014 May 10;70(Pt 6):m204–5. doi: 10.1107/S1600536814009763 (PMC4051095; doi:10.1107/S1600536814009763)
Supplement: Supplementary file 1 [file e-70-0m204-sup1.cif]

##############################################################################
#                                                                            #
# This CIF contains the data in a paper accepted for publication in          #
# Acta Crystallographica Section E. It conforms to the requirements of       #
# Notes for Authors for Acta Crystallographica Section E, and has been       #
# peer reviewed under the auspices of the IUCr Commission on Journals.       #
#                                                                            #
# Full details of the Crystallographic Information File format               #
# are given in the paper "The Crystallographic Information File (CIF):       #
# a New Standard Archive File for Crystallography" by S. R. Hall, F. H.      #
# Allen and I. D. Brown [Acta Cryst. (1991), A47, 655-685].                  #
#                                                                            #
# The current version of the core CIF dictionary is obtainable from          #
# ftp://ftp.iucr.org/pub/cif_core.dic.                                       #
#                                                                            #
# Software is freely available for graphical display of the structure(s)     #
# in this CIF. For information consult the CIF software page                 #
# http://www.iucr.org/resources/cif/software.                                #
#                                                                            #
# This file may be used for bona fide research purposes within the           #
# scientific community so long as proper attribution is given to the journal # 
# article from which it was obtained.                                        #
#                                                                            #
##############################################################################
data_global
_audit_creation_method     'WinGX routine CIF_UPDATE'
_audit_conform_dict_name     cif_core.dic
_audit_conform_dict_version     2.4.3
_journal_data_validation_number     ?
_journal_date_recd_electronic     2014-04-03
_journal_date_accepted     2014-04-30
_journal_name_full     'Acta Crystallographica, Section E'
_journal_year     2014
_journal_volume     70
_journal_issue      6
_journal_page_first     m204
_journal_page_last     m205
_journal_paper_category     QM
_journal_paper_doi     10.1107/S1600536814009763
_journal_coeditor_code     IS5355
_publ_contact_author_name     'Tsubomura, Taro'
_publ_contact_author_address
;
3-3-1 Kichijoji-kitamachi, Musashino-shi, Tokyo
;
_publ_contact_author_email     'tsubomura@st.seikei.ac.jp'
_publ_contact_author_fax     ' '
_publ_contact_author_phone     '+81-422-37-3752'
_publ_section_title
;\
[\m-Butane-1,4-diylbis(diphenylphosphane)-\k^2^<i>P</i>:<i>P</i>']bis{[butane-\
1,4-diylbis(diphenylphosphane)-\k^2^<i>P</i>,<i>P</i>']copper(I)}
bis(hexafluoridophosphate) diethyl ether disolvate
;
loop_
    _publ_author_name
    _publ_author_footnote
    _publ_author_address
    'Nishikawa, Michihiro' .
;
Department of Materials and Life Science
Seikei University
3-3-1 Kichijoji-kitamachi, Musashino-shi
Tokyo
Japan
;
    'Akiyama, Asumi' .
;
Department of Materials and Life Science
Seikei University
3-3-1 Kichijoji-kitamachi, Musashino-shi
Tokyo
Japan
;
    'Tsubomura, Taro' .
;
Department of Materials and Life Science
Seikei University
3-3-1 Kichijoji-kitamachi, Musashino-shi
Tokyo
Japan
;
data_I
_audit_creation_method     'WinGX routine CIF_UPDATE'
_database_code_depnum_ccdc_archive     'CCDC 1000315'
_chemical_name_systematic
;\
[\m-Butane-1,4-diylbis(diphenylphosphane)-\k^2^<i>P</i>:<i>P</i>']bis{[butane-\
1,4-diylbis(diphenylphosphane)-\k^2^<i>P</i>,<i>P</i>']copper(I)}
bis(hexafluoridophosphate) diethyl ether disolvate
;
_chemical_formula_moiety     'C84 H84 Cu2 P6 2+, 2(F6 P -), 2(C4 H10 O)'
_chemical_formula_sum     'C92 H104 Cu2 F12 O2 P8'
_chemical_formula_analytical     ?
_chemical_formula_iupac     '[Cu2 (C28 H28 P2)3] (P F6)2, 2C4 H10 O'
_chemical_formula_weight     1844.61
_symmetry_cell_setting     triclinic
_symmetry_space_group_name_H-M     'P -1'
_symmetry_space_group_name_Hall     '-P 1'
loop_
    _symmetry_equiv_pos_as_xyz
    'x, y, z'
    '-x, -y, -z'
_cell_length_a     12.7912(13)
_cell_length_b     13.7023(16)
_cell_length_c     14.3811(13)
_cell_angle_alpha     105.595(3)
_cell_angle_beta     90.858(2)
_cell_angle_gamma     111.932(3)
_cell_volume     2233.2(4)
_cell_formula_units_Z     1
_cell_measurement_reflns_used     5352
_cell_measurement_theta_min     3.1005
_cell_measurement_theta_max     27.4835
_cell_measurement_temperature     123(2)
_exptl_crystal_description     Block
_exptl_crystal_colour     Colorless
_exptl_crystal_size_max     0.5
_exptl_crystal_size_mid     0.5
_exptl_crystal_size_min     0.4
_exptl_crystal_density_diffrn     1.372
_exptl_crystal_density_method     'not measured'
_exptl_crystal_F_000     958
_exptl_absorpt_coefficient_mu     0.692
_exptl_absorpt_correction_type     multi-scan
_exptl_absorpt_process_details     '(<i>REQAB</i>; Rigaku, 1998)'
_exptl_absorpt_correction_T_min     0.687
_exptl_absorpt_correction_T_max     0.758
_exptl_special_details     ?
_diffrn_ambient_temperature     123(2)
_diffrn_radiation_type     MoK\a
_diffrn_radiation_wavelength     0.7107
_diffrn_radiation_monochromator     graphite
_diffrn_measurement_device
;
Rigaku Saturn70 CCD
;
_diffrn_measurement_method     \w
_diffrn_detector_area_resol_mean     28.5714
_diffrn_reflns_number     20774
_diffrn_reflns_av_R_equivalents     0.0236
_diffrn_reflns_theta_min     3.1
_diffrn_reflns_theta_max     27.48
_diffrn_reflns_theta_full     25
_diffrn_measured_fraction_theta_max     0.921
_diffrn_measured_fraction_theta_full     0.965
_diffrn_reflns_limit_h_min     -16
_diffrn_reflns_limit_h_max     16
_diffrn_reflns_limit_k_min     -17
_diffrn_reflns_limit_k_max     17
_diffrn_reflns_limit_l_min     -18
_diffrn_reflns_limit_l_max     18
_diffrn_reflns_reduction_process     'Lp corrections applied'
_refine_special_details
;
Refinement of <i>F</i>^2^ against ALL reflections. The weighted <i>R</i>-factor
<i>wR</i> and goodness of fit <i>S</i> are based on <i>F</i>^2^, conventional
<i>R</i>-factors <i>R</i> are based on <i>F</i>, with <i>F</i> set to zero for
negative <i>F</i>^2^. The threshold expression of <i>F</i>^2^ >
\s(<i>F</i>^2^) is used only for calculating <i>R</i>-factors(gt) <i>etc</i>.
and is not relevant to the choice of reflections for refinement.
<i>R</i>-factors based on <i>F</i>^2^ are statistically about twice as large
as those based on <i>F</i>, and <i>R</i>- factors based on ALL data will be
even larger.
;
_reflns_number_total     9436
_reflns_number_gt     8266
_reflns_threshold_expression     I>2\s(I)
_refine_ls_structure_factor_coef     Fsqd
_refine_ls_matrix_type     full
_refine_ls_R_factor_all     0.0444
_refine_ls_R_factor_gt     0.0363
_refine_ls_wR_factor_ref     0.0899
_refine_ls_goodness_of_fit_ref     1.062
_refine_ls_restrained_S_all     1.062
_refine_ls_number_reflns     9436
_refine_ls_number_parameters     523
_refine_ls_number_restraints     0
_refine_ls_hydrogen_treatment     constr
_refine_ls_weighting_scheme     calc
_refine_ls_weighting_details
         'calc w=1/[\s^2^(Fo^2^)+(0.0437P)^2^+1.0988P] where P=(Fo^2^+2Fc^2^)/3'
_atom_sites_solution_hydrogens     geom
_atom_sites_solution_primary     direct
_atom_sites_solution_secondary     difmap
_refine_ls_shift/su_max     0.001
_refine_ls_shift/su_mean     0
_refine_diff_density_max     0.412
_refine_diff_density_min     -0.348
_refine_ls_extinction_method     none
loop_
    _atom_type_symbol
    _atom_type_description
    _atom_type_scat_dispersion_real
    _atom_type_scat_dispersion_imag
    _atom_type_scat_source
    C C 0.0033 0.0016 'International Tables Vol C Tables 4.2.6.8 and 6.1.1.4'
    H H 0 0 'International Tables Vol C Tables 4.2.6.8 and 6.1.1.4'
    O O 0.0106 0.006 'International Tables Vol C Tables 4.2.6.8 and 6.1.1.4'
    F F 0.0171 0.0103 'International Tables Vol C Tables 4.2.6.8 and 6.1.1.4'
    P P 0.1023 0.0942 'International Tables Vol C Tables 4.2.6.8 and 6.1.1.4'
    Cu Cu 0.3201 1.2651 'International Tables Vol C Tables 4.2.6.8 and 6.1.1.4'
_computing_data_collection     'CrystalClear (Rigaku, 2000)'
_computing_cell_refinement     'CrystalClear (Rigaku, 2000)'
_computing_data_reduction     'CrystalClear (Rigaku, 2000)'
_computing_structure_solution
;
SIR92 (Altomare <i>et al.</i>, 1993)
;
_computing_structure_refinement     'SHELXL97 (Sheldrick, 2008)'
_computing_molecular_graphics     'ORTEP-3 for Windows (Farrugia, 2012)'
_computing_publication_material     'publCIF (Westrip, 2010)'
loop_
    _atom_site_type_symbol
    _atom_site_label
    _atom_site_fract_x
    _atom_site_fract_y
    _atom_site_fract_z
    _atom_site_U_iso_or_equiv
    _atom_site_adp_type
    _atom_site_calc_flag
    _atom_site_refinement_flags
    _atom_site_occupancy
    _atom_site_disorder_assembly
    _atom_site_disorder_group
    Cu Cu01 0.736171(18) 0.110853(17) 0.302039(16) 0.01521(7) Uani d . 1 . .
    P P002 0.54853(4) 0.01284(4) 0.26739(3) 0.01428(10) Uani d . 1 . .
    P P003 0.84597(4) 0.28839(4) 0.32139(3) 0.01596(10) Uani d . 1 . .
    P P004 0.83982(4) 0.01424(4) 0.32330(4) 0.01677(11) Uani d . 1 . .
    P P005 0.86536(5) 0.27004(4) 0.66681(4) 0.02525(12) Uani d . 1 . .
    F F006 0.81271(11) 0.20082(10) 0.55514(9) 0.0341(3) Uani d . 1 . .
    F F007 0.81659(13) 0.15823(12) 0.69569(12) 0.0501(4) Uani d . 1 . .
    F F008 0.91334(11) 0.37992(10) 0.63536(10) 0.0366(3) Uani d . 1 . .
    F F009 0.98020(11) 0.25176(12) 0.64561(11) 0.0425(3) Uani d . 1 . .
    F F010 0.74923(13) 0.28665(13) 0.68407(12) 0.0511(4) Uani d . 1 . .
    F F011 0.91859(15) 0.33750(13) 0.77641(10) 0.0540(4) Uani d . 1 . .
    O O012 0.73139(16) 0.56078(14) 0.97322(12) 0.0419(4) Uani d . 1 . .
    C C013 0.34145(16) 0.02452(16) 0.21426(14) 0.0196(4) Uani d . 1 . .
    H H013 0.3106 -0.0537 0.1947 0.023 Uiso calc R 1 . .
    C C014 0.45566(15) 0.08317(15) 0.25249(13) 0.0158(4) Uani d . 1 . .
    C C015 0.8519(2) -0.04572(18) 0.12452(15) 0.0298(5) Uani d . 1 . .
    H H015 0.8053 -0.0064 0.1211 0.036 Uiso calc R 1 . .
    C C016 0.74237(17) 0.37377(16) 0.47064(14) 0.0222(4) Uani d . 1 . .
    H H016 0.7317 0.3085 0.4875 0.027 Uiso calc R 1 . .
    C C017 0.52540(15) 0.02814(15) 0.46177(12) 0.0164(4) Uani d . 1 . .
    H H01A 0.4992 0.0882 0.4644 0.02 Uiso calc R 1 . .
    H H01B 0.6093 0.0611 0.4763 0.02 Uiso calc R 1 . .
    C C018 0.96731(19) 0.38988(17) 0.18627(15) 0.0269(4) Uani d . 1 . .
    H H018 1.027 0.4346 0.2381 0.032 Uiso calc R 1 . .
    C C019 0.75556(17) -0.07541(18) 0.47393(15) 0.0252(4) Uani d . 1 . .
    H H019 0.8023 -0.0054 0.5171 0.03 Uiso calc R 1 . .
    C C020 0.86868(17) 0.31242(15) 0.20336(14) 0.0198(4) Uani d . 1 . .
    C C021 0.88492(17) -0.05330(15) 0.21397(14) 0.0204(4) Uani d . 1 . .
    C C022 0.27251(17) 0.08035(18) 0.20464(15) 0.0250(4) Uani d . 1 . .
    H H022 0.1948 0.0401 0.1782 0.03 Uiso calc R 1 . .
    C C023 0.7826(2) 0.24778(18) 0.12597(15) 0.0295(5) Uani d . 1 . .
    H H023 0.7147 0.1943 0.1365 0.035 Uiso calc R 1 . .
    C C024 0.79829(15) 0.39306(15) 0.39064(13) 0.0171(4) Uani d . 1 . .
    C C025 0.70245(18) 0.44887(17) 0.52550(15) 0.0265(4) Uani d . 1 . .
    H H025 0.6657 0.4357 0.5805 0.032 Uiso calc R 1 . .
    C C026 0.61412(19) -0.25764(19) 0.44828(19) 0.0346(5) Uani d . 1 . .
    H H026 0.564 -0.3124 0.4737 0.042 Uiso calc R 1 . .
    C C027 0.51341(16) -0.09941(15) 0.15446(13) 0.0173(4) Uani d . 1 . .
    C C028 0.31688(18) 0.19436(18) 0.23353(15) 0.0257(4) Uani d . 1 . .
    H H028 0.2697 0.2322 0.2266 0.031 Uiso calc R 1 . .
    C C029 1.06889(16) 0.17199(16) 0.37292(15) 0.0228(4) Uani d . 1 . .
    H H02A 1.1016 0.1267 0.3269 0.027 Uiso calc R 1 . .
    H H02B 1.1285 0.2195 0.4288 0.027 Uiso calc R 1 . .
    C C030 0.49050(16) -0.05367(15) 0.35987(13) 0.0166(4) Uani d . 1 . .
    H H03A 0.4065 -0.0877 0.3459 0.02 Uiso calc R 1 . .
    H H03B 0.5178 -0.113 0.3571 0.02 Uiso calc R 1 . .
    C C031 0.77138(19) 0.56291(17) 0.42141(16) 0.0289(5) Uani d . 1 . .
    H H031 0.7812 0.6279 0.4045 0.035 Uiso calc R 1 . .
    C C032 0.98833(16) 0.32387(16) 0.38117(14) 0.0196(4) Uani d . 1 . .
    H H03C 1.0367 0.4014 0.3865 0.024 Uiso calc R 1 . .
    H H03D 0.9833 0.3164 0.4477 0.024 Uiso calc R 1 . .
    C C033 0.95356(17) -0.11111(16) 0.21745(15) 0.0241(4) Uani d . 1 . .
    H H033 0.9766 -0.1171 0.2781 0.029 Uiso calc R 1 . .
    C C034 0.53314(19) -0.15555(18) -0.01643(15) 0.0293(5) Uani d . 1 . .
    H H034 0.5591 -0.1366 -0.0732 0.035 Uiso calc R 1 . .
    C C035 0.4782(2) -0.26468(18) -0.02033(15) 0.0327(5) Uani d . 1 . .
    H H035 0.4677 -0.321 -0.0794 0.039 Uiso calc R 1 . .
    C C036 0.49914(16) 0.19781(16) 0.28186(13) 0.0193(4) Uani d . 1 . .
    H H036 0.5767 0.2384 0.3085 0.023 Uiso calc R 1 . .
    C C037 0.81278(17) 0.48876(16) 0.36653(15) 0.0237(4) Uani d . 1 . .
    H H037 0.851 0.5032 0.3125 0.028 Uiso calc R 1 . .
    C C038 0.4563(2) -0.21002(17) 0.14908(15) 0.0303(5) Uani d . 1 . .
    H H038 0.4295 -0.2294 0.2055 0.036 Uiso calc R 1 . .
    C C039 0.75975(16) -0.09669(16) 0.37369(15) 0.0205(4) Uani d . 1 . .
    C C040 1.04248(16) 0.24690(16) 0.32190(15) 0.0214(4) Uani d . 1 . .
    H H04A 0.9906 0.1996 0.2612 0.026 Uiso calc R 1 . .
    H H04B 1.1141 0.2931 0.3031 0.026 Uiso calc R 1 . .
    C C041 0.68313(18) -0.1564(2) 0.51040(17) 0.0310(5) Uani d . 1 . .
    H H041 0.6811 -0.142 0.5786 0.037 Uiso calc R 1 . .
    C C042 0.9791(2) 0.40231(19) 0.09362(17) 0.0367(6) Uani d . 1 . .
    H H042 1.047 0.4552 0.0823 0.044 Uiso calc R 1 . .
    C C043 0.96989(16) 0.09423(16) 0.41050(14) 0.0211(4) Uani d . 1 . .
    H H04C 0.951 0.1384 0.4693 0.025 Uiso calc R 1 . .
    H H04D 0.9956 0.0422 0.4304 0.025 Uiso calc R 1 . .
    C C044 0.71597(18) 0.54341(18) 0.50043(16) 0.0286(5) Uani d . 1 . .
    H H044 0.6873 0.5944 0.5373 0.034 Uiso calc R 1 . .
    C C045 0.98856(19) -0.15988(18) 0.13317(17) 0.0314(5) Uani d . 1 . .
    H H045 1.0358 -0.1987 0.1364 0.038 Uiso calc R 1 . .
    C C046 0.42993(18) 0.25338(17) 0.27254(14) 0.0236(4) Uani d . 1 . .
    H H046 0.4602 0.3316 0.2929 0.028 Uiso calc R 1 . .
    C C047 0.55046(18) -0.07349(17) 0.07042(14) 0.0253(4) Uani d . 1 . .
    H H047 0.5882 0.0015 0.0725 0.03 Uiso calc R 1 . .
    C C048 0.9550(2) -0.1523(2) 0.04439(17) 0.0380(6) Uani d . 1 . .
    H H048 0.9787 -0.1862 -0.0134 0.046 Uiso calc R 1 . .
    C C049 0.4382(2) -0.29210(19) 0.06203(17) 0.0392(6) Uani d . 1 . .
    H H049 0.3983 -0.3672 0.0589 0.047 Uiso calc R 1 . .
    C C050 0.6176(2) -0.27972(18) 0.34889(19) 0.0356(5) Uani d . 1 . .
    H H050 0.5701 -0.3497 0.3062 0.043 Uiso calc R 1 . .
    C C051 0.8868(2) -0.0953(2) 0.04013(17) 0.0415(6) Uani d . 1 . .
    H H051 0.8636 -0.0899 -0.0207 0.05 Uiso calc R 1 . .
    C C052 0.69051(18) -0.19939(17) 0.31144(17) 0.0276(5) Uani d . 1 . .
    H H052 0.693 -0.2148 0.2432 0.033 Uiso calc R 1 . .
    C C053 0.8923(2) 0.3379(2) 0.01796(16) 0.0379(6) Uani d . 1 . .
    H H053 0.9003 0.3473 -0.045 0.046 Uiso calc R 1 . .
    C C054 0.7946(2) 0.2605(2) 0.03378(16) 0.0382(6) Uani d . 1 . .
    H H054 0.7354 0.2156 -0.0184 0.046 Uiso calc R 1 . .
    C C055 0.7128(3) 0.6010(2) 1.07002(19) 0.0475(7) Uani d . 1 . .
    H H05A 0.6304 0.5702 1.0752 0.057 Uiso calc R 1 . .
    H H05B 0.7396 0.6822 1.0887 0.057 Uiso calc R 1 . .
    C C056 0.6958(3) 0.5383(3) 0.8049(2) 0.0558(8) Uani d . 1 . .
    H H05C 0.6541 0.5551 0.7578 0.084 Uiso calc R 1 . .
    H H05D 0.6711 0.4583 0.7899 0.084 Uiso calc R 1 . .
    H H05E 0.7775 0.5713 0.8011 0.084 Uiso calc R 1 . .
    C C057 0.6727(3) 0.5841(2) 0.90481(19) 0.0464(6) Uani d . 1 . .
    H H05F 0.6968 0.6649 0.9198 0.056 Uiso calc R 1 . .
    H H05G 0.5901 0.5517 0.9085 0.056 Uiso calc R 1 . .
    C C058 0.7755(3) 0.5687(2) 1.1374(2) 0.0533(7) Uani d . 1 . .
    H H05H 0.7622 0.5966 1.2044 0.08 Uiso calc R 1 . .
    H H05I 0.8571 0.6001 1.1327 0.08 Uiso calc R 1 . .
    H H05J 0.7483 0.4882 1.1191 0.08 Uiso calc R 1 . .
loop_
    _atom_site_aniso_label
    _atom_site_aniso_U_11
    _atom_site_aniso_U_22
    _atom_site_aniso_U_33
    _atom_site_aniso_U_12
    _atom_site_aniso_U_13
    _atom_site_aniso_U_23
    Cu01 0.01457(12) 0.01581(12) 0.01666(12) 0.00650(9) 0.00247(8) 0.00621(9)
    P002 0.0150(2) 0.0165(2) 0.0123(2) 0.00630(19) 0.00294(17) 0.00560(17)
    P003 0.0153(2) 0.0153(2) 0.0180(2) 0.00644(19) 0.00140(18) 0.00544(18)
    P004 0.0173(2) 0.0177(2) 0.0192(2) 0.00926(19) 0.00360(18) 0.00798(19)
    P005 0.0228(3) 0.0251(3) 0.0236(3) 0.0035(2) 0.0038(2) 0.0090(2)
    F006 0.0344(7) 0.0299(7) 0.0327(7) 0.0125(6) -0.0080(6) 0.0017(5)
    F007 0.0513(9) 0.0383(8) 0.0586(10) 0.0030(7) 0.0066(7) 0.0320(7)
    F008 0.0379(8) 0.0276(7) 0.0348(7) 0.0002(6) -0.0031(6) 0.0130(6)
    F009 0.0270(7) 0.0575(9) 0.0471(8) 0.0182(7) 0.0010(6) 0.0200(7)
    F010 0.0401(8) 0.0523(9) 0.0642(10) 0.0218(7) 0.0275(8) 0.0160(8)
    F011 0.0779(12) 0.0463(9) 0.0216(7) 0.0082(8) -0.0026(7) 0.0081(6)
    O012 0.0539(11) 0.0360(9) 0.0362(9) 0.0183(8) 0.0060(8) 0.0104(7)
    C013 0.0174(9) 0.0223(9) 0.0193(9) 0.0061(8) 0.0041(7) 0.0090(8)
    C014 0.0172(9) 0.0218(9) 0.0113(8) 0.0084(8) 0.0057(7) 0.0082(7)
    C015 0.0411(13) 0.0323(11) 0.0246(11) 0.0223(10) 0.0048(9) 0.0107(9)
    C016 0.0250(10) 0.0217(10) 0.0197(10) 0.0084(8) 0.0014(8) 0.0067(8)
    C017 0.0169(9) 0.0200(9) 0.0137(9) 0.0075(7) 0.0036(7) 0.0065(7)
    C018 0.0327(12) 0.0247(10) 0.0237(10) 0.0101(9) 0.0090(9) 0.0090(8)
    C019 0.0233(10) 0.0330(11) 0.0289(11) 0.0168(9) 0.0070(8) 0.0160(9)
    C020 0.0268(10) 0.0170(9) 0.0192(9) 0.0126(8) 0.0038(8) 0.0050(7)
    C021 0.0220(10) 0.0183(9) 0.0209(9) 0.0074(8) 0.0043(8) 0.0066(7)
    C022 0.0159(9) 0.0374(12) 0.0254(10) 0.0110(9) 0.0052(8) 0.0141(9)
    C023 0.0336(12) 0.0300(11) 0.0236(11) 0.0117(10) -0.0012(9) 0.0071(9)
    C024 0.0135(9) 0.0183(9) 0.0177(9) 0.0058(7) -0.0020(7) 0.0033(7)
    C025 0.0251(11) 0.0317(11) 0.0214(10) 0.0113(9) 0.0054(8) 0.0054(9)
    C026 0.0294(12) 0.0351(12) 0.0573(16) 0.0185(10) 0.0195(11) 0.0326(12)
    C027 0.0192(9) 0.0202(9) 0.0144(9) 0.0098(8) 0.0018(7) 0.0050(7)
    C028 0.0266(11) 0.0379(12) 0.0256(11) 0.0215(10) 0.0111(8) 0.0169(9)
    C029 0.0179(9) 0.0253(10) 0.0281(11) 0.0116(8) 0.0025(8) 0.0077(8)
    C030 0.0181(9) 0.0187(9) 0.0139(9) 0.0072(7) 0.0027(7) 0.0062(7)
    C031 0.0348(12) 0.0238(10) 0.0347(12) 0.0172(10) 0.0054(9) 0.0105(9)
    C032 0.0167(9) 0.0207(9) 0.0227(10) 0.0082(8) 0.0016(7) 0.0073(8)
    C033 0.0256(10) 0.0250(10) 0.0248(10) 0.0131(9) 0.0046(8) 0.0077(8)
    C034 0.0322(12) 0.0371(12) 0.0151(10) 0.0110(10) 0.0079(8) 0.0058(9)
    C035 0.0479(14) 0.0306(11) 0.0182(10) 0.0205(11) 0.0014(9) -0.0019(9)
    C036 0.0180(9) 0.0232(10) 0.0164(9) 0.0076(8) 0.0030(7) 0.0060(7)
    C037 0.0260(10) 0.0222(10) 0.0260(10) 0.0113(9) 0.0051(8) 0.0094(8)
    C038 0.0475(14) 0.0224(10) 0.0190(10) 0.0097(10) 0.0038(9) 0.0087(8)
    C039 0.0200(10) 0.0226(10) 0.0284(10) 0.0138(8) 0.0077(8) 0.0142(8)
    C040 0.0166(9) 0.0238(10) 0.0260(10) 0.0081(8) 0.0049(8) 0.0104(8)
    C041 0.0273(11) 0.0471(14) 0.0375(13) 0.0241(11) 0.0152(10) 0.0282(11)
    C042 0.0527(15) 0.0316(12) 0.0366(13) 0.0213(12) 0.0243(12) 0.0192(10)
    C043 0.0209(10) 0.0241(10) 0.0209(10) 0.0115(8) 0.0017(8) 0.0070(8)
    C044 0.0261(11) 0.0292(11) 0.0301(11) 0.0161(9) 0.0022(9) 0.0010(9)
    C045 0.0335(12) 0.0292(11) 0.0352(12) 0.0176(10) 0.0106(10) 0.0076(9)
    C046 0.0294(11) 0.0237(10) 0.0231(10) 0.0149(9) 0.0073(8) 0.0088(8)
    C047 0.0258(11) 0.0248(10) 0.0201(10) 0.0033(9) 0.0063(8) 0.0079(8)
    C048 0.0525(15) 0.0363(13) 0.0290(12) 0.0233(12) 0.0167(11) 0.0064(10)
    C049 0.0653(17) 0.0211(11) 0.0265(12) 0.0130(11) 0.0015(11) 0.0057(9)
    C050 0.0327(12) 0.0226(11) 0.0552(16) 0.0113(10) 0.0122(11) 0.0164(11)
    C051 0.0646(17) 0.0483(15) 0.0198(11) 0.0307(14) 0.0071(11) 0.0102(10)
    C052 0.0313(11) 0.0231(10) 0.0327(12) 0.0136(9) 0.0082(9) 0.0106(9)
    C053 0.0695(18) 0.0430(14) 0.0214(11) 0.0405(14) 0.0166(11) 0.0141(10)
    C054 0.0543(16) 0.0433(14) 0.0196(11) 0.0258(13) -0.0025(10) 0.0041(10)
    C055 0.0595(18) 0.0430(15) 0.0371(14) 0.0219(14) 0.0069(12) 0.0050(12)
    C056 0.080(2) 0.0540(17) 0.0420(16) 0.0326(17) 0.0099(15) 0.0193(13)
    C057 0.0589(17) 0.0430(15) 0.0440(15) 0.0261(14) 0.0047(13) 0.0145(12)
    C058 0.080(2) 0.0392(15) 0.0381(15) 0.0245(15) 0.0001(14) 0.0071(12)
_geom_special_details
;
All e.s.d.'s (except the e.s.d. in the dihedral angle between two l.s. planes)
are estimated using the full covariance matrix. The cell e.s.d.'s are taken
into account individually in the estimation of e.s.d.'s in distances, angles
and torsion angles; correlations between e.s.d.'s in cell parameters are only
used when they are defined by crystal symmetry. An approximate (isotropic)
treatment of cell e.s.d.'s is used for estimating e.s.d.'s involving l.s.
planes.
;
loop_
    _geom_bond_atom_site_label_1
    _geom_bond_atom_site_label_2
    _geom_bond_site_symmetry_2
    _geom_bond_distance
    _geom_bond_publ_flag
    Cu01 P002 . 2.2381(5) ?
    Cu01 P003 . 2.2450(6) ?
    Cu01 P004 . 2.2628(5) ?
    P002 C027 . 1.8232(18) ?
    P002 C030 . 1.8239(18) ?
    P002 C014 . 1.8287(19) ?
    P003 C020 . 1.821(2) ?
    P003 C024 . 1.8233(19) ?
    P003 C032 . 1.8326(19) ?
    P004 C021 . 1.8179(19) ?
    P004 C039 . 1.827(2) ?
    P004 C043 . 1.838(2) ?
    P005 F011 . 1.5865(15) ?
    P005 F008 . 1.5914(13) ?
    P005 F007 . 1.5952(14) ?
    P005 F010 . 1.5979(15) ?
    P005 F009 . 1.6001(14) ?
    P005 F006 . 1.6136(13) ?
    O012 C057 . 1.400(3) ?
    O012 C055 . 1.412(3) ?
    C013 C022 . 1.393(3) ?
    C013 C014 . 1.394(3) ?
    C013 H013 . 0.95 ?
    C014 C036 . 1.393(3) ?
    C015 C051 . 1.390(3) ?
    C015 C021 . 1.390(3) ?
    C015 H015 . 0.95 ?
    C016 C025 . 1.382(3) ?
    C016 C024 . 1.397(3) ?
    C016 H016 . 0.95 ?
    C017 C030 . 1.525(2) ?
    C017 C017 2_656 1.526(4) ?
    C017 H01A . 0.99 ?
    C017 H01B . 0.99 ?
    C018 C020 . 1.388(3) ?
    C018 C042 . 1.391(3) ?
    C018 H018 . 0.95 ?
    C019 C041 . 1.388(3) ?
    C019 C039 . 1.398(3) ?
    C019 H019 . 0.95 ?
    C020 C023 . 1.393(3) ?
    C021 C033 . 1.393(3) ?
    C022 C028 . 1.384(3) ?
    C022 H022 . 0.95 ?
    C023 C054 . 1.386(3) ?
    C023 H023 . 0.95 ?
    C024 C037 . 1.393(3) ?
    C025 C044 . 1.387(3) ?
    C025 H025 . 0.95 ?
    C026 C041 . 1.377(3) ?
    C026 C050 . 1.384(4) ?
    C026 H026 . 0.95 ?
    C027 C047 . 1.391(3) ?
    C027 C038 . 1.395(3) ?
    C028 C046 . 1.385(3) ?
    C028 H028 . 0.95 ?
    C029 C043 . 1.534(3) ?
    C029 C040 . 1.537(3) ?
    C029 H02A . 0.99 ?
    C029 H02B . 0.99 ?
    C030 H03A . 0.99 ?
    C030 H03B . 0.99 ?
    C031 C044 . 1.382(3) ?
    C031 C037 . 1.385(3) ?
    C031 H031 . 0.95 ?
    C032 C040 . 1.549(3) ?
    C032 H03C . 0.99 ?
    C032 H03D . 0.99 ?
    C033 C045 . 1.386(3) ?
    C033 H033 . 0.95 ?
    C034 C035 . 1.379(3) ?
    C034 C047 . 1.387(3) ?
    C034 H034 . 0.95 ?
    C035 C049 . 1.385(3) ?
    C035 H035 . 0.95 ?
    C036 C046 . 1.391(3) ?
    C036 H036 . 0.95 ?
    C037 H037 . 0.95 ?
    C038 C049 . 1.388(3) ?
    C038 H038 . 0.95 ?
    C039 C052 . 1.391(3) ?
    C040 H04A . 0.99 ?
    C040 H04B . 0.99 ?
    C041 H041 . 0.95 ?
    C042 C053 . 1.382(4) ?
    C042 H042 . 0.95 ?
    C043 H04C . 0.99 ?
    C043 H04D . 0.99 ?
    C044 H044 . 0.95 ?
    C045 C048 . 1.383(3) ?
    C045 H045 . 0.95 ?
    C046 H046 . 0.95 ?
    C047 H047 . 0.95 ?
    C048 C051 . 1.382(4) ?
    C048 H048 . 0.95 ?
    C049 H049 . 0.95 ?
    C050 C052 . 1.392(3) ?
    C050 H050 . 0.95 ?
    C051 H051 . 0.95 ?
    C052 H052 . 0.95 ?
    C053 C054 . 1.374(4) ?
    C053 H053 . 0.95 ?
    C054 H054 . 0.95 ?
    C055 C058 . 1.501(4) ?
    C055 H05A . 0.99 ?
    C055 H05B . 0.99 ?
    C056 C057 . 1.488(4) ?
    C056 H05C . 0.98 ?
    C056 H05D . 0.98 ?
    C056 H05E . 0.98 ?
    C057 H05F . 0.99 ?
    C057 H05G . 0.99 ?
    C058 H05H . 0.98 ?
    C058 H05I . 0.98 ?
    C058 H05J . 0.98 ?
loop_
    _geom_angle_atom_site_label_1
    _geom_angle_atom_site_label_2
    _geom_angle_atom_site_label_3
    _geom_angle_site_symmetry_1
    _geom_angle_site_symmetry_3
    _geom_angle
    _geom_angle_publ_flag
    P002 Cu01 P003 . . 133.28(2) ?
    P002 Cu01 P004 . . 114.80(2) ?
    P003 Cu01 P004 . . 111.92(2) ?
    C027 P002 C030 . . 105.01(8) ?
    C027 P002 C014 . . 104.23(8) ?
    C030 P002 C014 . . 103.78(8) ?
    C027 P002 Cu01 . . 111.49(6) ?
    C030 P002 Cu01 . . 112.37(6) ?
    C014 P002 Cu01 . . 118.73(6) ?
    C020 P003 C024 . . 106.26(8) ?
    C020 P003 C032 . . 104.91(9) ?
    C024 P003 C032 . . 105.67(8) ?
    C020 P003 Cu01 . . 110.32(6) ?
    C024 P003 Cu01 . . 118.20(6) ?
    C032 P003 Cu01 . . 110.57(6) ?
    C021 P004 C039 . . 104.70(9) ?
    C021 P004 C043 . . 105.34(9) ?
    C039 P004 C043 . . 103.73(9) ?
    C021 P004 Cu01 . . 115.92(7) ?
    C039 P004 Cu01 . . 111.21(6) ?
    C043 P004 Cu01 . . 114.76(7) ?
    F011 P005 F008 . . 90.76(8) ?
    F011 P005 F007 . . 90.56(9) ?
    F008 P005 F007 . . 178.65(8) ?
    F011 P005 F010 . . 91.82(10) ?
    F008 P005 F010 . . 89.62(8) ?
    F007 P005 F010 . . 90.62(9) ?
    F011 P005 F009 . . 90.11(9) ?
    F008 P005 F009 . . 90.01(8) ?
    F007 P005 F009 . . 89.70(9) ?
    F010 P005 F009 . . 178.04(9) ?
    F011 P005 F006 . . 179.17(9) ?
    F008 P005 F006 . . 89.42(7) ?
    F007 P005 F006 . . 89.25(8) ?
    F010 P005 F006 . . 88.99(8) ?
    F009 P005 F006 . . 89.08(7) ?
    C057 O012 C055 . . 113.7(2) ?
    C022 C013 C014 . . 120.15(18) ?
    C022 C013 H013 . . 119.9 ?
    C014 C013 H013 . . 119.9 ?
    C036 C014 C013 . . 119.15(17) ?
    C036 C014 P002 . . 119.39(14) ?
    C013 C014 P002 . . 121.44(14) ?
    C051 C015 C021 . . 120.4(2) ?
    C051 C015 H015 . . 119.8 ?
    C021 C015 H015 . . 119.8 ?
    C025 C016 C024 . . 120.52(19) ?
    C025 C016 H016 . . 119.7 ?
    C024 C016 H016 . . 119.7 ?
    C030 C017 C017 . 2_656 111.06(19) ?
    C030 C017 H01A . . 109.4 ?
    C017 C017 H01A 2_656 . 109.4 ?
    C030 C017 H01B . . 109.4 ?
    C017 C017 H01B 2_656 . 109.4 ?
    H01A C017 H01B . . 108 ?
    C020 C018 C042 . . 120.3(2) ?
    C020 C018 H018 . . 119.8 ?
    C042 C018 H018 . . 119.8 ?
    C041 C019 C039 . . 120.0(2) ?
    C041 C019 H019 . . 120 ?
    C039 C019 H019 . . 120 ?
    C018 C020 C023 . . 118.60(19) ?
    C018 C020 P003 . . 123.66(15) ?
    C023 C020 P003 . . 117.73(16) ?
    C015 C021 C033 . . 118.84(18) ?
    C015 C021 P004 . . 119.39(15) ?
    C033 C021 P004 . . 121.76(15) ?
    C028 C022 C013 . . 120.17(19) ?
    C028 C022 H022 . . 119.9 ?
    C013 C022 H022 . . 119.9 ?
    C054 C023 C020 . . 120.9(2) ?
    C054 C023 H023 . . 119.5 ?
    C020 C023 H023 . . 119.5 ?
    C037 C024 C016 . . 119.11(17) ?
    C037 C024 P003 . . 123.42(15) ?
    C016 C024 P003 . . 117.45(14) ?
    C016 C025 C044 . . 120.1(2) ?
    C016 C025 H025 . . 120 ?
    C044 C025 H025 . . 120 ?
    C041 C026 C050 . . 120.1(2) ?
    C041 C026 H026 . . 119.9 ?
    C050 C026 H026 . . 119.9 ?
    C047 C027 C038 . . 118.45(18) ?
    C047 C027 P002 . . 118.10(15) ?
    C038 C027 P002 . . 123.38(15) ?
    C022 C028 C046 . . 120.12(18) ?
    C022 C028 H028 . . 119.9 ?
    C046 C028 H028 . . 119.9 ?
    C043 C029 C040 . . 117.31(16) ?
    C043 C029 H02A . . 108 ?
    C040 C029 H02A . . 108 ?
    C043 C029 H02B . . 108 ?
    C040 C029 H02B . . 108 ?
    H02A C029 H02B . . 107.2 ?
    C017 C030 P002 . . 111.60(12) ?
    C017 C030 H03A . . 109.3 ?
    P002 C030 H03A . . 109.3 ?
    C017 C030 H03B . . 109.3 ?
    P002 C030 H03B . . 109.3 ?
    H03A C030 H03B . . 108 ?
    C044 C031 C037 . . 120.8(2) ?
    C044 C031 H031 . . 119.6 ?
    C037 C031 H031 . . 119.6 ?
    C040 C032 P003 . . 110.13(13) ?
    C040 C032 H03C . . 109.6 ?
    P003 C032 H03C . . 109.6 ?
    C040 C032 H03D . . 109.6 ?
    P003 C032 H03D . . 109.6 ?
    H03C C032 H03D . . 108.1 ?
    C045 C033 C021 . . 120.5(2) ?
    C045 C033 H033 . . 119.7 ?
    C021 C033 H033 . . 119.7 ?
    C035 C034 C047 . . 120.0(2) ?
    C035 C034 H034 . . 120 ?
    C047 C034 H034 . . 120 ?
    C034 C035 C049 . . 119.93(19) ?
    C034 C035 H035 . . 120 ?
    C049 C035 H035 . . 120 ?
    C046 C036 C014 . . 120.56(18) ?
    C046 C036 H036 . . 119.7 ?
    C014 C036 H036 . . 119.7 ?
    C031 C037 C024 . . 119.88(19) ?
    C031 C037 H037 . . 120.1 ?
    C024 C037 H037 . . 120.1 ?
    C049 C038 C027 . . 120.6(2) ?
    C049 C038 H038 . . 119.7 ?
    C027 C038 H038 . . 119.7 ?
    C052 C039 C019 . . 119.30(19) ?
    C052 C039 P004 . . 119.75(16) ?
    C019 C039 P004 . . 120.41(16) ?
    C029 C040 C032 . . 116.42(16) ?
    C029 C040 H04A . . 108.2 ?
    C032 C040 H04A . . 108.2 ?
    C029 C040 H04B . . 108.2 ?
    C032 C040 H04B . . 108.2 ?
    H04A C040 H04B . . 107.3 ?
    C026 C041 C019 . . 120.4(2) ?
    C026 C041 H041 . . 119.8 ?
    C019 C041 H041 . . 119.8 ?
    C053 C042 C018 . . 120.2(2) ?
    C053 C042 H042 . . 119.9 ?
    C018 C042 H042 . . 119.9 ?
    C029 C043 P004 . . 115.32(14) ?
    C029 C043 H04C . . 108.4 ?
    P004 C043 H04C . . 108.4 ?
    C029 C043 H04D . . 108.4 ?
    P004 C043 H04D . . 108.4 ?
    H04C C043 H04D . . 107.5 ?
    C031 C044 C025 . . 119.59(19) ?
    C031 C044 H044 . . 120.2 ?
    C025 C044 H044 . . 120.2 ?
    C048 C045 C033 . . 120.3(2) ?
    C048 C045 H045 . . 119.8 ?
    C033 C045 H045 . . 119.8 ?
    C028 C046 C036 . . 119.84(19) ?
    C028 C046 H046 . . 120.1 ?
    C036 C046 H046 . . 120.1 ?
    C034 C047 C027 . . 120.96(19) ?
    C034 C047 H047 . . 119.5 ?
    C027 C047 H047 . . 119.5 ?
    C051 C048 C045 . . 119.6(2) ?
    C051 C048 H048 . . 120.2 ?
    C045 C048 H048 . . 120.2 ?
    C035 C049 C038 . . 120.1(2) ?
    C035 C049 H049 . . 120 ?
    C038 C049 H049 . . 120 ?
    C026 C050 C052 . . 120.0(2) ?
    C026 C050 H050 . . 120 ?
    C052 C050 H050 . . 120 ?
    C048 C051 C015 . . 120.3(2) ?
    C048 C051 H051 . . 119.9 ?
    C015 C051 H051 . . 119.9 ?
    C039 C052 C050 . . 120.1(2) ?
    C039 C052 H052 . . 119.9 ?
    C050 C052 H052 . . 119.9 ?
    C054 C053 C042 . . 120.0(2) ?
    C054 C053 H053 . . 120 ?
    C042 C053 H053 . . 120 ?
    C053 C054 C023 . . 119.9(2) ?
    C053 C054 H054 . . 120 ?
    C023 C054 H054 . . 120 ?
    O012 C055 C058 . . 109.8(2) ?
    O012 C055 H05A . . 109.7 ?
    C058 C055 H05A . . 109.7 ?
    O012 C055 H05B . . 109.7 ?
    C058 C055 H05B . . 109.7 ?
    H05A C055 H05B . . 108.2 ?
    C057 C056 H05C . . 109.5 ?
    C057 C056 H05D . . 109.5 ?
    H05C C056 H05D . . 109.5 ?
    C057 C056 H05E . . 109.5 ?
    H05C C056 H05E . . 109.5 ?
    H05D C056 H05E . . 109.5 ?
    O012 C057 C056 . . 110.4(2) ?
    O012 C057 H05F . . 109.6 ?
    C056 C057 H05F . . 109.6 ?
    O012 C057 H05G . . 109.6 ?
    C056 C057 H05G . . 109.6 ?
    H05F C057 H05G . . 108.1 ?
    C055 C058 H05H . . 109.5 ?
    C055 C058 H05I . . 109.5 ?
    H05H C058 H05I . . 109.5 ?
    C055 C058 H05J . . 109.5 ?
    H05H C058 H05J . . 109.5 ?
    H05I C058 H05J . . 109.5 ?
loop_
    _geom_torsion_atom_site_label_1
    _geom_torsion_atom_site_label_2
    _geom_torsion_atom_site_label_3
    _geom_torsion_atom_site_label_4
    _geom_torsion_site_symmetry_1
    _geom_torsion_site_symmetry_2
    _geom_torsion_site_symmetry_3
    _geom_torsion_site_symmetry_4
    _geom_torsion
    _geom_torsion_publ_flag
    P003 Cu01 P002 C027 . . . . 119.57(7) ?
    P004 Cu01 P002 C027 . . . . -60.79(7) ?
    P003 Cu01 P002 C030 . . . . -122.85(7) ?
    P004 Cu01 P002 C030 . . . . 56.79(7) ?
    P003 Cu01 P002 C014 . . . . -1.56(7) ?
    P004 Cu01 P002 C014 . . . . 178.07(6) ?
    P002 Cu01 P003 C020 . . . . -79.86(7) ?
    P004 Cu01 P003 C020 . . . . 100.50(7) ?
    P002 Cu01 P003 C024 . . . . 42.64(8) ?
    P004 Cu01 P003 C024 . . . . -137.00(7) ?
    P002 Cu01 P003 C032 . . . . 164.55(7) ?
    P004 Cu01 P003 C032 . . . . -15.09(7) ?
    P002 Cu01 P004 C021 . . . . 88.21(7) ?
    P003 Cu01 P004 C021 . . . . -92.08(7) ?
    P002 Cu01 P004 C039 . . . . -31.21(8) ?
    P003 Cu01 P004 C039 . . . . 148.50(7) ?
    P002 Cu01 P004 C043 . . . . -148.56(7) ?
    P003 Cu01 P004 C043 . . . . 31.15(7) ?
    C022 C013 C014 C036 . . . . 0.8(3) ?
    C022 C013 C014 P002 . . . . 179.38(15) ?
    C027 P002 C014 C036 . . . . -137.70(15) ?
    C030 P002 C014 C036 . . . . 112.59(15) ?
    Cu01 P002 C014 C036 . . . . -12.95(17) ?
    C027 P002 C014 C013 . . . . 43.71(17) ?
    C030 P002 C014 C013 . . . . -66.00(16) ?
    Cu01 P002 C014 C013 . . . . 168.45(12) ?
    C042 C018 C020 C023 . . . . 0.1(3) ?
    C042 C018 C020 P003 . . . . 179.00(16) ?
    C024 P003 C020 C018 . . . . 82.72(18) ?
    C032 P003 C020 C018 . . . . -28.92(19) ?
    Cu01 P003 C020 C018 . . . . -148.02(15) ?
    C024 P003 C020 C023 . . . . -98.42(16) ?
    C032 P003 C020 C023 . . . . 149.94(16) ?
    Cu01 P003 C020 C023 . . . . 30.85(17) ?
    C051 C015 C021 C033 . . . . 0.2(3) ?
    C051 C015 C021 P004 . . . . 179.04(19) ?
    C039 P004 C021 C015 . . . . 121.03(17) ?
    C043 P004 C021 C015 . . . . -129.92(17) ?
    Cu01 P004 C021 C015 . . . . -1.88(19) ?
    C039 P004 C021 C033 . . . . -60.12(18) ?
    C043 P004 C021 C033 . . . . 48.93(19) ?
    Cu01 P004 C021 C033 . . . . 176.96(14) ?
    C014 C013 C022 C028 . . . . -0.4(3) ?
    C018 C020 C023 C054 . . . . -0.2(3) ?
    P003 C020 C023 C054 . . . . -179.12(17) ?
    C025 C016 C024 C037 . . . . -0.3(3) ?
    C025 C016 C024 P003 . . . . -179.02(15) ?
    C020 P003 C024 C037 . . . . -17.76(19) ?
    C032 P003 C024 C037 . . . . 93.35(17) ?
    Cu01 P003 C024 C037 . . . . -142.28(14) ?
    C020 P003 C024 C016 . . . . 160.86(15) ?
    C032 P003 C024 C016 . . . . -88.03(16) ?
    Cu01 P003 C024 C016 . . . . 36.34(16) ?
    C024 C016 C025 C044 . . . . 1.1(3) ?
    C030 P002 C027 C047 . . . . -178.12(15) ?
    C014 P002 C027 C047 . . . . 73.07(17) ?
    Cu01 P002 C027 C047 . . . . -56.18(17) ?
    C030 P002 C027 C038 . . . . -1.3(2) ?
    C014 P002 C027 C038 . . . . -110.14(18) ?
    Cu01 P002 C027 C038 . . . . 120.60(17) ?
    C013 C022 C028 C046 . . . . -0.3(3) ?
    C017 C017 C030 P002 2_656 . . . 179.00(16) ?
    C027 P002 C030 C017 . . . . 173.01(13) ?
    C014 P002 C030 C017 . . . . -77.86(14) ?
    Cu01 P002 C030 C017 . . . . 51.64(14) ?
    C020 P003 C032 C040 . . . . -62.16(15) ?
    C024 P003 C032 C040 . . . . -174.22(13) ?
    Cu01 P003 C032 C040 . . . . 56.76(14) ?
    C015 C021 C033 C045 . . . . 0.2(3) ?
    P004 C021 C033 C045 . . . . -178.67(16) ?
    C047 C034 C035 C049 . . . . 1.4(4) ?
    C013 C014 C036 C046 . . . . -0.5(3) ?
    P002 C014 C036 C046 . . . . -179.15(14) ?
    C044 C031 C037 C024 . . . . 0.3(3) ?
    C016 C024 C037 C031 . . . . -0.3(3) ?
    P003 C024 C037 C031 . . . . 178.27(16) ?
    C047 C027 C038 C049 . . . . 0.8(3) ?
    P002 C027 C038 C049 . . . . -176.02(19) ?
    C041 C019 C039 C052 . . . . 0.2(3) ?
    C041 C019 C039 P004 . . . . 171.72(15) ?
    C021 P004 C039 C052 . . . . -37.54(18) ?
    C043 P004 C039 C052 . . . . -147.75(16) ?
    Cu01 P004 C039 C052 . . . . 88.38(16) ?
    C021 P004 C039 C019 . . . . 151.01(15) ?
    C043 P004 C039 C019 . . . . 40.79(17) ?
    Cu01 P004 C039 C019 . . . . -83.08(16) ?
    C043 C029 C040 C032 . . . . 56.8(2) ?
    P003 C032 C040 C029 . . . . -116.84(16) ?
    C050 C026 C041 C019 . . . . 0.8(3) ?
    C039 C019 C041 C026 . . . . -0.8(3) ?
    C020 C018 C042 C053 . . . . 0.3(3) ?
    C040 C029 C043 P004 . . . . 48.1(2) ?
    C021 P004 C043 C029 . . . . 52.85(16) ?
    C039 P004 C043 C029 . . . . 162.59(14) ?
    Cu01 P004 C043 C029 . . . . -75.88(14) ?
    C037 C031 C044 C025 . . . . 0.5(3) ?
    C016 C025 C044 C031 . . . . -1.2(3) ?
    C021 C033 C045 C048 . . . . -0.5(3) ?
    C022 C028 C046 C036 . . . . 0.6(3) ?
    C014 C036 C046 C028 . . . . -0.1(3) ?
    C035 C034 C047 C027 . . . . 0.2(3) ?
    C038 C027 C047 C034 . . . . -1.2(3) ?
    P002 C027 C047 C034 . . . . 175.70(17) ?
    C033 C045 C048 C051 . . . . 0.4(4) ?
    C034 C035 C049 C038 . . . . -1.9(4) ?
    C027 C038 C049 C035 . . . . 0.8(4) ?
    C041 C026 C050 C052 . . . . -0.3(3) ?
    C045 C048 C051 C015 . . . . 0.0(4) ?
    C021 C015 C051 C048 . . . . -0.2(4) ?
    C019 C039 C052 C050 . . . . 0.3(3) ?
    P004 C039 C052 C050 . . . . -171.28(16) ?
    C026 C050 C052 C039 . . . . -0.2(3) ?
    C018 C042 C053 C054 . . . . -0.8(3) ?
    C042 C053 C054 C023 . . . . 0.8(4) ?
    C020 C023 C054 C053 . . . . -0.3(3) ?
    C057 O012 C055 C058 . . . . 178.0(2) ?
    C055 O012 C057 C056 . . . . -179.5(2) ?
loop_
    _geom_hbond_atom_site_label_D
    _geom_hbond_atom_site_label_H
    _geom_hbond_atom_site_label_A
    _geom_hbond_site_symmetry_A
    _geom_hbond_distance_DH
    _geom_hbond_distance_HA
    _geom_hbond_distance_DA
    _geom_hbond_angle_DHA
    C016 H016 F006 . 0.95 2.47 3.318(3) 149
    C018 H018 F008 2_766 0.95 2.53 3.286(3) 137
    C043 H04C F006 . 0.99 2.45 3.345(3) 150
    C043 H04C F009 . 0.99 2.53 3.458(3) 156
    C049 H049 O012 2_656 0.95 2.46 3.393(3) 169
_iucr_refine_instructions_details
;
TITL (input_title)
CELL  0.71070  12.7912  13.7023  14.3811  105.595   90.858  111.932
ZERR     2.00   0.0013   0.0016   0.0013    0.003    0.002    0.003
LATT   1
SFAC  C    H    O    F    P    CU
UNIT  92   104  2    12   8    2
MERG   2
FMAP   2
PLAN   25
SIZE     0.400   0.500   0.500
ACTA    50.00
BOND   $H
CONF
HTAB
MPLA
L.S.   4
TEMP  -150.00
WGHT    0.043200    1.112500
FVAR       5.83012
CU01  6    0.736171    0.110853    0.302039    11.00000    0.01457    0.01582 =
         0.01667    0.00621    0.00247    0.00650
P002  5    0.548534    0.012843    0.267388    11.00000    0.01495    0.01653 =
         0.01235    0.00560    0.00294    0.00630
P003  5    0.845969    0.288390    0.321387    11.00000    0.01532    0.01529 =
         0.01798    0.00544    0.00140    0.00644
P004  5    0.839822    0.014242    0.323297    11.00000    0.01729    0.01772 =
         0.01916    0.00798    0.00360    0.00926
P005  5    0.865362    0.270040    0.666810    11.00000    0.02282    0.02513 =
         0.02360    0.00905    0.00376    0.00353
F006  4    0.812709    0.200816    0.555144    11.00000    0.03438    0.02987 =
         0.03276    0.00175   -0.00795    0.01246
F007  4    0.816592    0.158233    0.695694    11.00000    0.05125    0.03835 =
         0.05862    0.03195    0.00662    0.00301
F008  4    0.913343    0.379921    0.635355    11.00000    0.03789    0.02761 =
         0.03483    0.01298   -0.00309    0.00022
F009  4    0.980197    0.251763    0.645617    11.00000    0.02702    0.05754 =
         0.04711    0.02001    0.00100    0.01816
F010  4    0.749236    0.286654    0.684068    11.00000    0.04012    0.05228 =
         0.06422    0.01604    0.02748    0.02175
F011  4    0.918590    0.337499    0.776414    11.00000    0.07790    0.04625 =
         0.02161    0.00805   -0.00260    0.00823
O012  3    0.731386    0.560784    0.973217    11.00000    0.05388    0.03603 =
         0.03620    0.01035    0.00599    0.01826
C013  1    0.341457    0.024517    0.214259    11.00000    0.01736    0.02233 =
         0.01929    0.00898    0.00406    0.00611
AFIX  43
H013  2    0.310594   -0.053715    0.194721    11.00000   -1.20000
AFIX   0
C014  1    0.455662    0.083166    0.252491    11.00000    0.01715    0.02182 =
         0.01135    0.00822    0.00573    0.00838
C015  1    0.851949   -0.045717    0.124526    11.00000    0.04115    0.03230 =
         0.02463    0.01070    0.00480    0.02226
AFIX  43
H015  2    0.805305   -0.006395    0.121053    11.00000   -1.20000
AFIX   0
C016  1    0.742374    0.373771    0.470639    11.00000    0.02500    0.02174 =
         0.01966    0.00675    0.00143    0.00843
AFIX  43
H016  2    0.731707    0.308525    0.487456    11.00000   -1.20000
AFIX   0
C017  1    0.525404    0.028141    0.461769    11.00000    0.01686    0.02001 =
         0.01373    0.00651    0.00362    0.00749
AFIX  23
H01A  2    0.499236    0.088190    0.464356    11.00000   -1.20000
H01B  2    0.609311    0.061129    0.476350    11.00000   -1.20000
AFIX   0
C018  1    0.967309    0.389877    0.186271    11.00000    0.03265    0.02471 =
         0.02374    0.00902    0.00901    0.01012
AFIX  43
H018  2    1.027043    0.434612    0.238099    11.00000   -1.20000
AFIX   0
C019  1    0.755558   -0.075407    0.473935    11.00000    0.02331    0.03302 =
         0.02893    0.01597    0.00704    0.01683
AFIX  43
H019  2    0.802298   -0.005449    0.517100    11.00000   -1.20000
AFIX   0
C020  1    0.868675    0.312417    0.203358    11.00000    0.02679    0.01697 =
         0.01919    0.00495    0.00380    0.01260
C021  1    0.884919   -0.053304    0.213970    11.00000    0.02196    0.01828 =
         0.02092    0.00659    0.00429    0.00740
C022  1    0.272510    0.080353    0.204643    11.00000    0.01588    0.03736 =
         0.02536    0.01412    0.00517    0.01100
AFIX  43
H022  2    0.194836    0.040110    0.178196    11.00000   -1.20000
AFIX   0
C023  1    0.782594    0.247780    0.125966    11.00000    0.03355    0.03004 =
         0.02359    0.00710   -0.00123    0.01174
AFIX  43
H023  2    0.714718    0.194277    0.136511    11.00000   -1.20000
AFIX   0
C024  1    0.798295    0.393060    0.390645    11.00000    0.01354    0.01826 =
         0.01769    0.00334   -0.00199    0.00582
C025  1    0.702448    0.448869    0.525506    11.00000    0.02509    0.03166 =
         0.02143    0.00538    0.00543    0.01128
AFIX  43
H025  2    0.665699    0.435718    0.580463    11.00000   -1.20000
AFIX   0
C026  1    0.614122   -0.257642    0.448277    11.00000    0.02936    0.03506 =
         0.05729    0.03263    0.01948    0.01854
AFIX  43
H026  2    0.564041   -0.312417    0.473685    11.00000   -1.20000
AFIX   0
C027  1    0.513410   -0.099413    0.154460    11.00000    0.01918    0.02016 =
         0.01438    0.00500    0.00179    0.00982
C028  1    0.316876    0.194354    0.233526    11.00000    0.02660    0.03791 =
         0.02560    0.01688    0.01107    0.02149
AFIX  43
H028  2    0.269685    0.232168    0.226576    11.00000   -1.20000
AFIX   0
C029  1    1.068892    0.171986    0.372921    11.00000    0.01794    0.02525 =
         0.02813    0.00772    0.00248    0.01164
AFIX  23
H02A  2    1.101572    0.126671    0.326859    11.00000   -1.20000
H02B  2    1.128469    0.219507    0.428797    11.00000   -1.20000
AFIX   0
C030  1    0.490502   -0.053672    0.359869    11.00000    0.01807    0.01866 =
         0.01394    0.00619    0.00271    0.00719
AFIX  23
H03A  2    0.406545   -0.087659    0.345930    11.00000   -1.20000
H03B  2    0.517799   -0.113021    0.357135    11.00000   -1.20000
AFIX   0
C031  1    0.771376    0.562912    0.421408    11.00000    0.03476    0.02380 =
         0.03469    0.01053    0.00538    0.01719
AFIX  43
H031  2    0.781179    0.627950    0.404536    11.00000   -1.20000
AFIX   0
C032  1    0.988330    0.323868    0.381167    11.00000    0.01668    0.02075 =
         0.02268    0.00727    0.00159    0.00816
AFIX  23
H03C  2    1.036730    0.401354    0.386519    11.00000   -1.20000
H03D  2    0.983263    0.316431    0.447724    11.00000   -1.20000
AFIX   0
C033  1    0.953562   -0.111110    0.217452    11.00000    0.02557    0.02496 =
         0.02485    0.00771    0.00464    0.01313
AFIX  43
H033  2    0.976563   -0.117142    0.278068    11.00000   -1.20000
AFIX   0
C034  1    0.533135   -0.155554   -0.016431    11.00000    0.03224    0.03706 =
         0.01512    0.00578    0.00787    0.01102
AFIX  43
H034  2    0.559128   -0.136591   -0.073211    11.00000   -1.20000
AFIX   0
C035  1    0.478162   -0.264679   -0.020327    11.00000    0.04792    0.03059 =
         0.01818   -0.00195    0.00142    0.02046
AFIX  43
H035  2    0.467727   -0.320994   -0.079419    11.00000   -1.20000
AFIX   0
C036  1    0.499141    0.197814    0.281861    11.00000    0.01796    0.02323 =
         0.01637    0.00605    0.00300    0.00756
AFIX  43
H036  2    0.576714    0.238439    0.308493    11.00000   -1.20000
AFIX   0
C037  1    0.812781    0.488761    0.366530    11.00000    0.02602    0.02217 =
         0.02597    0.00942    0.00510    0.01126
AFIX  43
H037  2    0.850992    0.503174    0.312538    11.00000   -1.20000
AFIX   0
C038  1    0.456263   -0.210022    0.149079    11.00000    0.04747    0.02235 =
         0.01897    0.00872    0.00384    0.00973
AFIX  43
H038  2    0.429483   -0.229352    0.205522    11.00000   -1.20000
AFIX   0
C039  1    0.759755   -0.096694    0.373693    11.00000    0.01996    0.02258 =
         0.02842    0.01415    0.00772    0.01384
C040  1    1.042478    0.246898    0.321897    11.00000    0.01661    0.02382 =
         0.02605    0.01039    0.00485    0.00810
AFIX  23
H04A  2    0.990606    0.199650    0.261155    11.00000   -1.20000
H04B  2    1.114142    0.293072    0.303076    11.00000   -1.20000
AFIX   0
C041  1    0.683131   -0.156447    0.510400    11.00000    0.02735    0.04712 =
         0.03749    0.02823    0.01520    0.02406
AFIX  43
H041  2    0.681146   -0.142027    0.578622    11.00000   -1.20000
AFIX   0
C042  1    0.979100    0.402308    0.093623    11.00000    0.05264    0.03161 =
         0.03662    0.01925    0.02425    0.02126
AFIX  43
H042  2    1.046975    0.455182    0.082343    11.00000   -1.20000
AFIX   0
C043  1    0.969889    0.094228    0.410503    11.00000    0.02089    0.02409 =
         0.02091    0.00703    0.00168    0.01146
AFIX  23
H04C  2    0.951028    0.138402    0.469327    11.00000   -1.20000
H04D  2    0.995566    0.042203    0.430432    11.00000   -1.20000
AFIX   0
C044  1    0.715969    0.543412    0.500425    11.00000    0.02614    0.02922 =
         0.03014    0.00102    0.00225    0.01611
AFIX  43
H044  2    0.687328    0.594448    0.537322    11.00000   -1.20000
AFIX   0
C045  1    0.988554   -0.159886    0.133166    11.00000    0.03348    0.02922 =
         0.03521    0.00762    0.01059    0.01756
AFIX  43
H045  2    1.035808   -0.198682    0.136385    11.00000   -1.20000
AFIX   0
C046  1    0.429933    0.253378    0.272535    11.00000    0.02945    0.02365 =
         0.02312    0.00878    0.00733    0.01493
AFIX  43
H046  2    0.460157    0.331607    0.292876    11.00000   -1.20000
AFIX   0
C047  1    0.550461   -0.073490    0.070421    11.00000    0.02585    0.02480 =
         0.02015    0.00789    0.00633    0.00331
AFIX  43
H047  2    0.588191    0.001518    0.072522    11.00000   -1.20000
AFIX   0
C048  1    0.955005   -0.152346    0.044390    11.00000    0.05253    0.03629 =
         0.02895    0.00643    0.01673    0.02327
AFIX  43
H048  2    0.978722   -0.186203   -0.013359    11.00000   -1.20000
AFIX   0
C049  1    0.438170   -0.292093    0.062029    11.00000    0.06525    0.02111 =
         0.02647    0.00566    0.00154    0.01296
AFIX  43
H049  2    0.398320   -0.367154    0.058901    11.00000   -1.20000
AFIX   0
C050  1    0.617570   -0.279722    0.348894    11.00000    0.03267    0.02258 =
         0.05519    0.01635    0.01217    0.01133
AFIX  43
H050  2    0.570143   -0.349724    0.306205    11.00000   -1.20000
AFIX   0
C051  1    0.886769   -0.095278    0.040131    11.00000    0.06463    0.04825 =
         0.01976    0.01023    0.00706    0.03069
AFIX  43
H051  2    0.863584   -0.089915   -0.020730    11.00000   -1.20000
AFIX   0
C052  1    0.690513   -0.199392    0.311443    11.00000    0.03131    0.02313 =
         0.03271    0.01063    0.00821    0.01361
AFIX  43
H052  2    0.692985   -0.214772    0.243229    11.00000   -1.20000
AFIX   0
C053  1    0.892345    0.337953    0.017960    11.00000    0.06954    0.04300 =
         0.02139    0.01405    0.01662    0.04050
AFIX  43
H053  2    0.900270    0.347289   -0.045026    11.00000   -1.20000
AFIX   0
C054  1    0.794613    0.260453    0.033779    11.00000    0.05431    0.04325 =
         0.01961    0.00411   -0.00253    0.02584
AFIX  43
H054  2    0.735357    0.215616   -0.018414    11.00000   -1.20000
AFIX   0
C055  1    0.712769    0.600977    1.070022    11.00000    0.05951    0.04304 =
         0.03712    0.00502    0.00687    0.02186
AFIX  23
H05A  2    0.630440    0.570232    1.075248    11.00000   -1.20000
H05B  2    0.739549    0.682209    1.088695    11.00000   -1.20000
AFIX   0
C056  1    0.695833    0.538278    0.804859    11.00000    0.08035    0.05404 =
         0.04199    0.01925    0.00995    0.03262
AFIX  33
H05C  2    0.654143    0.555081    0.757784    11.00000   -1.50000
H05D  2    0.671110    0.458263    0.789867    11.00000   -1.50000
H05E  2    0.777491    0.571298    0.801105    11.00000   -1.50000
AFIX   0
C057  1    0.672685    0.584124    0.904809    11.00000    0.05891    0.04301 =
         0.04399    0.01454    0.00470    0.02617
AFIX  23
H05F  2    0.696796    0.664850    0.919793    11.00000   -1.20000
H05G  2    0.590077    0.551713    0.908452    11.00000   -1.20000
AFIX   0
C058  1    0.775529    0.568667    1.137388    11.00000    0.08050    0.03921 =
         0.03811    0.00710    0.00011    0.02454
AFIX  33
H05H  2    0.762197    0.596628    1.204423    11.00000   -1.50000
H05I  2    0.857079    0.600063    1.132666    11.00000   -1.50000
H05J  2    0.748297    0.488208    1.119068    11.00000   -1.50000
HKLF 4
REM  (input_title)
REM R1 =  0.0362 for   8266 Fo > 4sig(Fo)  and  0.0444 for all   9436 data
REM    523 parameters refined using      0 restraints
END
WGHT      0.0432      1.1125
REM Highest difference peak  0.412,  deepest hole -0.348,  1-sigma level  0.057
Q1    1   0.8158  0.3454  0.3549  11.00000  0.05    0.41
Q2    1   0.7647  0.2086  0.5962  11.00000  0.05    0.37
Q3    1   0.6515  0.5682  0.9828  11.00000  0.05    0.36
Q4    1   0.7461  0.2435  0.7260  11.00000  0.05    0.35
Q5    1   0.4992  0.0566  0.2642  11.00000  0.05    0.34
Q6    1   1.0568  0.2145  0.3569  11.00000  0.05    0.34
Q7    1   0.5218 -0.2593  0.0673  11.00000  0.05    0.32
Q8    1   0.5378 -0.0439  0.2146  11.00000  0.05    0.32
Q9    1   0.7923  0.2028  0.7440  11.00000  0.05    0.32
Q10   1   0.6844  0.5405  1.1258  11.00000  0.05    0.31
Q11   1   0.5642  0.5194  0.8172  11.00000  0.05    0.30
Q12   1   0.8723 -0.0145  0.2659  11.00000  0.05    0.30
Q13   1   0.8037  0.0582  0.3136  11.00000  0.05    0.30
Q14   1   0.5114 -0.0045  0.4097  11.00000  0.05    0.29
Q15   1   1.0247  0.2915  0.3522  11.00000  0.05    0.29
Q16   1   0.7452  0.4213  0.5061  11.00000  0.05    0.29
Q17   1   0.5186 -0.1521  0.1515  11.00000  0.05    0.28
Q18   1   0.8011  0.2029  0.2926  11.00000  0.05    0.28
Q19   1   0.9834  0.2937  0.7051  11.00000  0.05    0.28
Q20   1   0.6111  0.5244  0.8168  11.00000  0.05    0.28
Q21   1   0.6798 -0.2044  0.4694  11.00000  0.05    0.27
Q22   1   0.5000  0.0000  0.5000  10.50000  0.05    0.27
Q23   1   0.7556 -0.0839  0.4256  11.00000  0.05    0.27
Q24   1   0.9854 -0.2295  0.1278  11.00000  0.05    0.27
Q25   1   0.9146  0.3604  0.2035  11.00000  0.05    0.26
;
