# Supplementary material for: [μ-Butane-1,4-diylbis(di­phenyl­phos­phane)-κ2 P:P′]bis­{[butane-1,4-diylbis(di­phenyl­phosphane)-κ2 P,P′]copper(I)} bis­(hexa­fluorido­phosphate) diethyl ether disolvate
Source: Acta Crystallogr Sect E Struct Rep Online. 2014 May 10;70(Pt 6):m204–5. doi: 10.1107/S1600536814009763 (PMC4051095; doi:10.1107/S1600536814009763)
Supplement: Supplementary file 2 [file e-70-0m204-Isup2.hkl]

#
# h,k,l, Fc-squared, Fo-squared, sigma(Fo-squared) and status flag
#
data_I
_shelx_title ' (input_title)'
_shelx_refln_list_code          4
_shelx_F_calc_maximum      169.54
_exptl_crystal_F_000       958.00
_reflns_d_resolution_high  0.7701
 
loop_
 _symmetry_equiv_pos_as_xyz
 'x, y, z'
 '-x, -y, -z'
 
_cell_length_a    12.7912
_cell_length_b    13.7023
_cell_length_c    14.3811
_cell_angle_alpha 105.595
_cell_angle_beta   90.858
_cell_angle_gamma 111.932
 
_shelx_F_squared_multiplier     1.000
 
loop_
 _refln_index_h
 _refln_index_k
 _refln_index_l
 _refln_F_squared_calc
 _refln_F_squared_meas
 _refln_F_squared_sigma
 _refln_observed_status
   2   0   0     2356.12     2317.40     17.38 o
   3   0   0     4122.95     4633.87     30.90 o
   4   0   0    15484.37    16418.92     85.41 o
   5   0   0     1598.83     1551.19     14.96 o
   6   0   0       52.13       79.45      8.07 o
   7   0   0     4758.57     4419.49     42.74 o
   8   0   0      493.84      467.84     10.46 o
   9   0   0      532.36      507.37     13.19 o
  10   0   0     2208.64     2245.61     43.71 o
  11   0   0      318.39      317.12     19.98 o
  12   0   0       13.01       17.71      9.61 o
  13   0   0        2.80        7.11      6.09 o
  14   0   0       83.25       73.36     13.03 o
  15   0   0      155.76      175.76     32.31 o
 -14   1   0       93.28      118.93     27.49 o
 -13   1   0       76.52       63.52     11.42 o
 -12   1   0       74.77      106.41     26.37 o
 -11   1   0     1039.58     1101.38     34.01 o
 -10   1   0     1389.84     1396.09     27.55 o
  -9   1   0     2298.88     2274.01     27.10 o
  -8   1   0      307.38      270.63      9.39 o
  -7   1   0     1159.14     1097.49     24.70 o
  -6   1   0      698.19      648.80     14.35 o
  -5   1   0      353.56      464.08     10.01 o
  -4   1   0    10600.48    11172.04    101.27 o
  -3   1   0     4078.03     3881.03     36.76 o
  -2   1   0     5514.07     6313.43     35.36 o
   3   1   0     8945.30    10155.75     55.37 o
   4   1   0      515.56      443.91      5.15 o
   5   1   0      136.64      245.68      8.81 o
   6   1   0        8.74        7.30      2.18 o
   7   1   0       90.73       67.53      5.24 o
   8   1   0     1270.17     1329.32     19.41 o
   9   1   0      431.65      426.05     24.44 o
  10   1   0     2598.45     2540.58     83.76 o
  11   1   0       85.93       56.87     16.36 o
  12   1   0      610.22      620.26     24.13 o
  13   1   0        3.70       13.60     11.69 o
 -15   2   0        3.20       23.01     11.21 o
 -14   2   0       42.09       37.58     14.85 o
 -13   2   0       41.90       41.33     13.94 o
 -12   2   0      585.21      629.68     24.20 o
 -11   2   0     1761.98     1848.94     32.53 o
 -10   2   0      304.95      325.67     12.70 o
  -9   2   0       11.19       14.50      5.21 o
  -8   2   0     2310.65     2172.45     22.58 o
  -7   2   0      652.19      749.05     16.68 o
  -6   2   0      349.16      402.34     15.94 o
  -5   2   0     1651.83     1504.15     21.78 o
  -4   2   0     5547.48     5699.45     34.15 o
  -2   2   0      705.69      816.99      7.72 o
  -1   2   0     1852.36     1834.24     13.05 o
   0   2   0     1251.27     1194.61     12.91 o
   1   2   0     5469.77     6341.32     68.69 o
   2   2   0    15676.89    16228.46    104.11 o
   3   2   0    12986.42    13179.70    133.77 o
   4   2   0        3.69        4.62      1.73 o
   5   2   0      445.96      601.06     27.88 o
   6   2   0       56.23       27.35      7.78 o
   7   2   0      510.63      562.88      9.74 o
   8   2   0       99.09      117.40     11.60 o
   9   2   0       13.02        8.80     18.10 o
  10   2   0     1502.72     1377.15     58.03 o
  11   2   0      376.88      399.77     20.50 o
  12   2   0      508.31      498.65     25.45 o
  13   2   0        6.17        5.33     11.67 o
  14   2   0      598.48      608.98     44.03 o
 -16   3   0      522.13      459.76     50.85 o
 -15   3   0       10.25        7.07     10.02 o
 -14   3   0      342.39      311.54     36.65 o
 -13   3   0      139.61      137.62     13.93 o
 -12   3   0      610.77      573.15     20.27 o
 -11   3   0       14.93       17.07      5.66 o
 -10   3   0        4.62       11.37      4.72 o
  -9   3   0     2107.64     2167.00     27.67 o
  -8   3   0        4.06       12.51      4.82 o
  -7   3   0     1949.18     1878.57     36.68 o
  -6   3   0     1046.16     1025.20     18.08 o
  -5   3   0      128.57      122.61      6.93 o
  -4   3   0    20873.69    22585.05     63.14 o
  -3   3   0     9743.90    10117.49     60.51 o
  -2   3   0    15756.99    15825.60    125.97 o
  -1   3   0    11491.52    11736.88     75.49 o
   0   3   0      864.97      777.57     13.37 o
   1   3   0     3321.08     2907.86     33.78 o
   2   3   0       41.13       42.07      2.52 o
   3   3   0     3846.36     4046.43     37.16 o
   4   3   0      474.56      403.00     20.88 o
   5   3   0      650.43      556.87     18.75 o
   6   3   0      766.50      865.40     19.27 o
   7   3   0       21.08       23.84      7.87 o
   8   3   0      631.42      634.96     29.59 o
   9   3   0        3.07       11.92      6.69 o
  10   3   0     2685.84     2937.72     51.14 o
  11   3   0        3.88       14.05     12.14 o
  12   3   0      384.24      379.33     29.66 o
 -16   4   0      386.64      334.25     22.17 o
 -15   4   0      896.22      920.13     46.23 o
 -14   4   0       89.10      110.04     13.58 o
 -13   4   0      978.39     1014.66     39.66 o
 -12   4   0        4.94       12.17      5.64 o
 -11   4   0       40.61       64.21     12.08 o
 -10   4   0      239.21      212.43     10.73 o
  -9   4   0      126.10      137.85      8.63 o
  -8   4   0     2658.79     2653.09     42.25 o
  -7   4   0      817.75      757.71     27.61 o
  -6   4   0    14523.55    14442.90     84.72 o
  -5   4   0     1050.24     1070.63     16.55 o
  -4   4   0    19673.49    20209.66    105.73 o
  -3   4   0     6201.99     6370.42     38.01 o
  -2   4   0      163.60      147.46      5.59 o
  -1   4   0    16802.04    17298.66    149.69 o
   0   4   0       55.71       73.02      4.94 o
   1   4   0      428.96      232.59      6.71 o
   2   4   0      938.68      907.50     13.73 o
   3   4   0     5567.90     5226.78     53.44 o
   4   4   0      899.73      810.83     23.26 o
   5   4   0     2125.40     1974.87     28.58 o
   6   4   0      841.32      872.90     24.15 o
   7   4   0      443.96      415.71     18.06 o
   8   4   0       13.23       34.23     11.01 o
   9   4   0     1066.87     1154.66     33.37 o
  10   4   0      110.70      124.59     19.81 o
  11   4   0      784.01      816.71     29.93 o
  13   4   0      731.23      775.32     77.90 o
 -16   5   0       10.34       17.87     11.06 o
 -15   5   0      758.39      714.41     38.52 o
 -14   5   0      133.25      126.73     23.18 o
 -13   5   0      665.22      693.45     18.83 o
 -12   5   0      413.07      434.34     15.32 o
 -11   5   0      103.33      113.45     15.98 o
 -10   5   0      287.26      295.84     28.67 o
  -9   5   0      280.71      304.53     15.12 o
  -8   5   0     6620.16     6631.90     52.27 o
  -7   5   0    11259.60    12054.12     76.20 o
  -6   5   0     4843.85     4810.45     46.58 o
  -5   5   0     1608.62     1481.78     18.15 o
  -4   5   0      201.85      206.72     10.13 o
  -3   5   0      157.98      110.48      6.65 o
  -2   5   0      762.83      706.80     11.92 o
  -1   5   0     1160.95     1208.91     17.07 o
   0   5   0      799.43      842.62     15.33 o
   1   5   0     3000.79     2936.63     30.23 o
   2   5   0     1315.47     1225.00     34.96 o
   3   5   0      610.86      516.88     12.58 o
   4   5   0     1653.32     1594.93     13.12 o
   5   5   0       14.67       17.76     10.42 o
   6   5   0      757.09      765.42     26.22 o
   7   5   0       69.26       67.87     10.77 o
   8   5   0     2596.16     2735.42     65.98 o
   9   5   0      848.88      936.01     27.15 o
  10   5   0      648.18      615.44     26.63 o
  11   5   0       40.83       30.85     23.08 o
 -16   6   0      317.25      304.83     31.32 o
 -15   6   0        8.05        5.76      6.19 o
 -14   6   0      234.12      261.12     13.34 o
 -13   6   0      759.84      718.82     18.92 o
 -12   6   0      234.50      223.31     14.63 o
 -11   6   0      115.18      118.15     10.29 o
 -10   6   0      238.75      254.19     12.58 o
  -9   6   0     1403.84     1399.76     33.66 o
  -8   6   0      386.16      410.69     11.44 o
  -7   6   0     1794.09     1735.48     20.08 o
  -6   6   0       14.99       25.19      6.87 o
  -5   6   0     1196.33     1286.96     32.54 o
  -4   6   0     2277.89     2281.88     46.37 o
  -3   6   0     5751.99     5587.72     39.06 o
  -2   6   0     2634.01     2590.52     27.87 o
  -1   6   0     2161.39     2108.22     26.68 o
   0   6   0     2876.22     2846.39     30.25 o
   1   6   0      732.29      601.16     21.97 o
   2   6   0      447.62      388.89     11.98 o
   3   6   0      221.32      182.07     10.78 o
   4   6   0     2362.52     2462.64     27.95 o
   5   6   0      552.61      508.68     22.98 o
   6   6   0     3591.59     3820.92     50.96 o
   7   6   0      244.22      240.78     19.52 o
   8   6   0     3829.12     4084.01     87.23 o
   9   6   0      159.25      180.52     18.45 o
  10   6   0        5.82        9.13      9.42 o
  11   6   0      711.89      624.92     52.08 o
  12   6   0       25.60       28.70     30.84 o
 -16   7   0      180.18      152.74     31.07 o
 -15   7   0      113.18       75.33     16.64 o
 -14   7   0      225.38      195.73     14.82 o
 -13   7   0     1050.42     1002.67     42.00 o
 -12   7   0      398.15      403.37     14.84 o
 -11   7   0       46.16       44.34      7.17 o
 -10   7   0     1427.07     1360.00     34.56 o
  -9   7   0       31.58       33.33      7.95 o
  -8   7   0      641.86      603.07     13.40 o
  -7   7   0       78.37       95.30      7.10 o
  -6   7   0      581.43      586.27     12.78 o
  -5   7   0     3040.56     2727.76     28.52 o
  -4   7   0     1938.44     1845.24     26.89 o
  -3   7   0     5069.22     4665.23     34.69 o
  -2   7   0      764.68      661.22     16.51 o
  -1   7   0     1825.47     1933.94     25.22 o
   0   7   0     3462.46     3062.01     47.90 o
   1   7   0      889.17      770.78     23.83 o
   2   7   0      479.42      395.05      9.40 o
   3   7   0      601.48      585.00     17.67 o
   4   7   0     2788.94     2793.79     53.35 o
   5   7   0       68.60       86.14     13.86 o
   6   7   0      371.87      345.45     18.32 o
   7   7   0     3124.41     3410.76     55.30 o
   8   7   0       48.84       50.74     20.33 o
   9   7   0      258.38      282.69     23.38 o
  11   7   0        0.97       16.92     22.77 o
 -16   8   0        2.55        8.99      7.26 o
 -15   8   0        3.76       17.39     11.96 o
 -14   8   0     1023.26     1072.80     31.26 o
 -13   8   0       29.79       19.99      7.72 o
 -12   8   0      651.74      616.96     18.63 o
 -11   8   0      951.63      953.01     26.55 o
 -10   8   0     1307.93     1351.10     31.01 o
  -9   8   0     1433.70     1460.61     24.19 o
  -8   8   0        3.62        9.15      3.75 o
  -7   8   0      423.18      427.89     12.59 o
  -6   8   0       43.03       53.75      7.23 o
  -5   8   0     1559.58     1555.14     19.29 o
  -4   8   0     4734.08     4867.46     44.84 o
  -3   8   0      332.15      342.55     10.91 o
  -2   8   0      676.15      582.37     12.30 o
  -1   8   0        4.11       13.42      4.38 o
   0   8   0      799.61      795.49     20.04 o
   1   8   0      479.30      439.55     14.48 o
   2   8   0      757.79      689.27     24.27 o
   3   8   0      143.97      147.83      8.42 o
   4   8   0     1015.14      924.24     28.94 o
   5   8   0       43.72       53.31     16.38 o
   6   8   0     1245.32     1258.23     31.14 o
   7   8   0      846.38      967.06     39.22 o
   8   8   0       29.77       33.58      9.89 o
  10   8   0      197.28      207.87     29.94 o
 -16   9   0       56.34       64.32     15.65 o
 -15   9   0       56.07       56.41     23.95 o
 -14   9   0      475.69      510.65     23.36 o
 -13   9   0      448.46      422.54     38.17 o
 -12   9   0      195.32      202.84     12.25 o
 -11   9   0     1007.17     1062.37     25.67 o
 -10   9   0       98.78      113.05     11.80 o
  -9   9   0      147.35      143.68     10.92 o
  -8   9   0     1070.04     1039.72     21.77 o
  -7   9   0      199.48      182.87     10.76 o
  -6   9   0      293.69      246.77     11.26 o
  -5   9   0     1647.18     1697.71     33.18 o
  -4   9   0     3950.48     3909.38     58.82 o
  -3   9   0     1115.34     1191.64     17.56 o
  -2   9   0     1045.32     1015.78     15.79 o
  -1   9   0     2019.50     2077.07     43.70 o
   0   9   0      127.56      121.29     11.38 o
   1   9   0        0.79        9.26      5.14 o
   2   9   0      443.08      422.09     12.45 o
   3   9   0      195.93      206.13     16.02 o
   4   9   0      851.30      843.42     31.72 o
   5   9   0        1.08       25.64     12.27 o
   6   9   0     1550.27     1555.29     41.08 o
   7   9   0      113.40      120.85     15.65 o
   9   9   0        7.46       22.72      7.34 o
 -16  10   0      130.21      120.52     20.41 o
 -15  10   0      331.49      323.86     33.25 o
 -14  10   0      511.88      471.08     27.76 o
 -13  10   0       89.32       84.46     15.54 o
 -12  10   0        6.08        9.99      5.72 o
 -11  10   0      599.27      638.57     17.37 o
 -10  10   0       81.04      101.47     15.75 o
  -9  10   0      789.25      737.73     19.64 o
  -8  10   0        0.42       14.31      6.51 o
  -7  10   0      716.00      704.71     20.44 o
  -6  10   0      818.74      769.92     19.27 o
  -5  10   0     1536.82     1495.92     33.14 o
  -4  10   0      445.82      488.62     14.87 o
  -3  10   0      495.82      515.48     15.07 o
  -2  10   0        8.36       21.75      6.64 o
  -1  10   0      166.12      149.65     12.14 o
   0  10   0     1647.52     1571.01     32.43 o
   1  10   0        1.19        4.93      5.99 o
   2  10   0     1683.98     1692.76     33.80 o
   3  10   0      233.52      206.01     18.45 o
   4  10   0      110.84       93.64     12.65 o
   5  10   0      657.95      692.11     27.79 o
   6  10   0      177.17      138.31     16.18 o
   8  10   0        3.47       24.94      8.78 o
 -15  11   0       46.49       27.78     12.80 o
 -14  11   0       17.86       36.12     17.88 o
 -13  11   0       58.07       39.73     14.57 o
 -12  11   0      288.19      271.02     23.98 o
 -11  11   0     1824.44     1879.51     38.51 o
 -10  11   0       33.17       32.45      8.75 o
  -9  11   0     2836.68     2990.25     35.45 o
  -8  11   0      614.13      594.58     19.32 o
  -7  11   0      345.90      347.82     14.77 o
  -6  11   0      227.48      278.19     15.51 o
  -5  11   0     3064.47     3134.50     46.90 o
  -4  11   0     1261.90     1229.19     27.62 o
  -3  11   0       56.52       57.65      7.31 o
  -2  11   0      539.60      523.32     15.39 o
  -1  11   0     4190.95     4324.36     52.01 o
   0  11   0     2118.08     2156.44     27.81 o
   1  11   0     1928.93     1957.34     41.47 o
   2  11   0       13.69       13.06      9.26 o
   3  11   0      380.11      395.47     22.40 o
   4  11   0      427.86      424.10     21.18 o
   5  11   0      365.00      341.73     26.00 o
   7  11   0      196.09      206.70     23.63 o
 -15  12   0        0.35       13.75      7.35 o
 -14  12   0       38.05       20.48     12.89 o
 -13  12   0       60.51       31.86      9.35 o
 -12  12   0      499.95      487.27     29.71 o
 -11  12   0      543.58      545.52     24.45 o
 -10  12   0      642.33      588.61     25.87 o
  -9  12   0        2.32       13.79      6.35 o
  -8  12   0     1524.48     1553.18     28.67 o
  -7  12   0      155.88      150.54     11.84 o
  -6  12   0     2284.13     2199.60     68.76 o
  -5  12   0      167.53      146.63     11.49 o
  -4  12   0      204.28      213.77     11.90 o
  -3  12   0       43.44       51.22      8.38 o
  -2  12   0      393.00      382.99     18.17 o
  -1  12   0      475.34      462.96     22.89 o
   0  12   0        3.86       11.76      8.14 o
   1  12   0      689.46      723.58     27.43 o
   2  12   0      931.11      938.04     27.72 o
   3  12   0        2.18        0.26     11.37 o
   4  12   0       46.37       47.03     18.47 o
   6  12   0      655.28      642.82     46.73 o
 -14  13   0       21.11       25.12     10.58 o
 -11  13   0       59.49       47.41     12.30 o
 -10  13   0        8.49       14.24      8.07 o
  -9  13   0       64.50       76.44     11.16 o
  -8  13   0      889.59      898.24     22.35 o
  -7  13   0        0.91       10.74      7.15 o
  -6  13   0       37.75       47.75     14.47 o
  -5  13   0       15.22       25.59      7.46 o
  -4  13   0       15.88       15.77      6.46 o
  -3  13   0       69.28       63.73      7.89 o
  -2  13   0      272.07      290.43     18.23 o
  -1  13   0       53.78       61.60      9.20 o
   0  13   0      191.33      192.19     21.12 o
   1  13   0       78.02       76.56     16.63 o
   2  13   0      431.38      405.24     22.43 o
   4  13   0       64.73       62.14     15.91 o
   5  13   0      266.34      274.72     41.11 o
 -14  14   0      622.40      678.92     36.85 o
 -13  14   0     1094.25     1078.45     39.97 o
 -10  14   0      166.08      200.23     22.86 o
  -9  14   0      295.29      284.00     24.97 o
  -8  14   0      656.27      619.16     27.32 o
  -7  14   0      170.36      176.51     12.18 o
  -6  14   0      562.95      592.48     18.07 o
  -5  14   0      588.77      549.67     17.90 o
  -4  14   0      280.66      241.79     14.89 o
  -3  14   0     1623.46     1658.56     51.57 o
  -2  14   0       59.24       76.19     11.95 o
  -1  14   0       61.78       71.83     13.39 o
   0  14   0      120.86       95.27     25.47 o
   1  14   0       79.67       74.14     13.83 o
   2  14   0       10.40       26.38     17.74 o
   3  14   0       92.93      137.74     19.01 o
 -13  15   0      244.45      273.33     34.50 o
 -12  15   0        1.14        9.78      9.87 o
 -11  15   0      127.10       98.59     24.52 o
  -8  15   0      448.19      462.01     34.00 o
  -7  15   0      469.06      454.30     32.05 o
  -6  15   0      518.27      505.29     31.69 o
  -5  15   0      454.33      445.44     18.09 o
  -4  15   0      171.26      142.26     13.10 o
  -3  15   0      926.40     1000.21     47.56 o
  -2  15   0       21.12       17.41     12.66 o
  -1  15   0        7.33       26.12     16.78 o
   0  15   0        3.53       15.81     11.52 o
   1  15   0       14.67       25.36      8.57 o
 -11  16   0      107.23       95.37     33.46 o
 -10  16   0       86.28       99.01     20.01 o
  -9  16   0       16.96       23.15     12.51 o
  -8  16   0      109.21      103.40     22.59 o
  -7  16   0      787.54      781.65     48.32 o
  -5  16   0      185.54      173.38     21.99 o
  -4  16   0      402.31      419.96     18.32 o
  -3  16   0      666.46      692.63     32.91 o
  -2  16   0      553.13      578.30     46.48 o
  -1  16   0       21.75       23.97     22.76 o
  -8  17   0       53.26       33.35     25.58 o
  -7  17   0        7.22       15.04     11.09 o
  -6  17   0       69.96       87.38     17.73 o
   4 -17   1      268.05      259.53     34.27 o
   5 -17   1       17.10       52.24     25.65 o
   6 -17   1        7.15       46.95     22.77 o
   7 -17   1        1.68       30.54      9.14 o
   8 -17   1        4.00        5.07      8.31 o
   9 -17   1      501.25      476.63     29.23 o
   0 -16   1       16.00       40.58     25.09 o
   1 -16   1       30.18       36.00     22.35 o
   2 -16   1      404.24      384.58     23.77 o
   3 -16   1      106.29       95.03     17.98 o
   4 -16   1      168.47      131.38     24.33 o
   5 -16   1       51.64       74.94     20.77 o
   6 -16   1      187.90      200.30     25.03 o
   9 -16   1       12.33       17.96      7.81 o
  10 -16   1        4.90       12.50      7.64 o
  11 -16   1      109.58       81.38     19.01 o
  -2 -15   1      142.47      129.47     21.12 o
  -1 -15   1       91.21       85.57     17.79 o
   0 -15   1       21.35       10.57     11.09 o
   1 -15   1      135.82      131.03     14.82 o
   2 -15   1      174.56      171.20     20.86 o
   3 -15   1        2.85       16.69      8.91 o
   4 -15   1      499.05      557.45     21.81 o
   5 -15   1      238.63      222.14     28.18 o
   6 -15   1     1217.21     1263.30     32.81 o
   7 -15   1      682.55      650.39     27.42 o
   8 -15   1      631.26      681.46     37.32 o
  11 -15   1       20.60       22.88     17.17 o
  12 -15   1        9.31        1.28     13.62 o
  13 -15   1      265.51      294.71     26.95 o
  -3 -14   1      844.91      817.59     42.53 o
  -1 -14   1       23.06       21.53     14.25 o
   0 -14   1      646.53      619.11     57.65 o
   1 -14   1      166.03      147.04     15.07 o
   2 -14   1      381.13      376.50     16.78 o
   3 -14   1      614.04      625.11     18.04 o
   4 -14   1      363.19      369.09     16.22 o
   5 -14   1      829.87      873.41     23.26 o
   6 -14   1        2.77       15.12      5.65 o
   7 -14   1     2234.80     2178.71     54.07 o
   8 -14   1      105.94      131.22     23.45 o
   9 -14   1       92.00      102.52     15.35 o
  10 -14   1      483.51      507.24     28.85 o
  13 -14   1       35.38       55.25     18.56 o
  14 -14   1      962.49      973.34     44.00 o
  -5 -13   1      207.88      213.72     23.91 o
  -3 -13   1      642.30      671.37     38.75 o
  -2 -13   1        9.76        8.76      6.88 o
  -1 -13   1       11.46       21.13     10.11 o
   0 -13   1     1582.24     1551.90     40.55 o
   1 -13   1      757.95      737.50     19.49 o
   2 -13   1       89.22       82.37     10.42 o
   3 -13   1      552.36      572.47     16.10 o
   4 -13   1        5.09       12.51      6.48 o
   5 -13   1      276.88      285.06     18.92 o
   6 -13   1      208.46      216.28     13.25 o
   7 -13   1     1993.64     2079.96     31.22 o
   8 -13   1      141.65      139.02     12.00 o
   9 -13   1       28.24       15.29      8.51 o
  10 -13   1       36.83       38.24     16.79 o
  11 -13   1      804.69      822.41     29.99 o
  12 -13   1      281.88      320.53     37.25 o
  14 -13   1       44.36       37.24     10.67 o
  15 -13   1      376.19      399.50     34.88 o
  -6 -12   1        2.56       24.82     12.92 o
  -4 -12   1      518.15      514.60     24.57 o
  -3 -12   1      103.63      110.95     20.81 o
  -2 -12   1      270.67      287.42     17.98 o
  -1 -12   1      234.06      243.81     22.49 o
   0 -12   1     1399.25     1412.74     24.06 o
   1 -12   1      377.03      342.29     14.46 o
   2 -12   1      656.73      677.23     34.05 o
   3 -12   1      267.96      241.57     11.77 o
   4 -12   1      249.52      245.50     12.94 o
   5 -12   1      882.15      882.41     22.04 o
   6 -12   1      382.64      385.06     14.74 o
   7 -12   1      619.28      681.64     28.35 o
   8 -12   1       20.96       10.79      4.57 o
   9 -12   1      158.11      130.00     10.99 o
  10 -12   1       72.39       84.76     18.69 o
  11 -12   1     1450.90     1510.99     55.79 o
  12 -12   1      471.93      473.09     25.36 o
  13 -12   1        3.48       28.90     11.66 o
  14 -12   1       25.74       14.29     17.49 o
  15 -12   1       21.24       10.79     10.17 o
  -7 -11   1       25.67       18.54     11.45 o
  -5 -11   1       27.30       26.83      9.86 o
  -4 -11   1      718.84      787.31     31.35 o
  -3 -11   1       29.29       29.66     10.81 o
  -2 -11   1      133.13      134.14     15.00 o
  -1 -11   1      838.41      781.53     26.26 o
   0 -11   1      872.37      880.70     21.26 o
   1 -11   1      592.18      546.67     15.15 o
   2 -11   1       31.36       38.10      6.75 o
   3 -11   1     1647.34     1631.61     38.54 o
   4 -11   1       21.90       38.60      6.67 o
   5 -11   1       28.18       41.69      6.67 o
   6 -11   1      613.44      602.50     17.50 o
   7 -11   1      311.57      251.75     14.91 o
   8 -11   1      128.80      124.12     10.55 o
   9 -11   1       15.06       16.49      7.66 o
  10 -11   1     1677.28     1707.30     42.07 o
  11 -11   1        1.16       13.54      8.12 o
  12 -11   1      114.15      115.92     14.95 o
  13 -11   1       61.35       68.31     17.03 o
  14 -11   1       18.16       38.01     18.68 o
  15 -11   1      108.40      127.11     21.43 o
  -8 -10   1       72.38       80.02     20.41 o
  -7 -10   1       20.68       32.05     20.38 o
  -6 -10   1       12.23       29.51     13.65 o
  -5 -10   1      942.66      942.51     47.26 o
  -4 -10   1        0.38       10.37      6.79 o
  -3 -10   1      437.01      397.07     19.27 o
  -2 -10   1       74.37       76.95     12.43 o
  -1 -10   1     3644.85     3686.53     47.18 o
   0 -10   1      500.32      474.60     13.96 o
   1 -10   1     1128.91     1131.29     20.85 o
   2 -10   1        6.70        1.54      4.51 o
   3 -10   1        7.24        8.83      4.70 o
   4 -10   1       14.24       16.39      4.98 o
   5 -10   1       85.58       98.49      7.76 o
   6 -10   1      259.72      252.12     10.23 o
   7 -10   1     2334.65     2302.53     27.10 o
   8 -10   1     4358.53     4268.17     40.84 o
   9 -10   1     1590.88     1589.37     26.55 o
  10 -10   1     1155.26     1237.01     42.06 o
  11 -10   1      205.55      186.66     12.83 o
  12 -10   1       20.19       17.93      8.68 o
  13 -10   1       87.76       82.59     14.34 o
  14 -10   1       15.83       11.58      9.96 o
  15 -10   1       75.64       65.53     24.76 o
  16 -10   1      295.22      306.79     22.69 o
  -9  -9   1      254.56      216.32     28.29 o
  -8  -9   1      248.67      252.43     31.80 o
  -7  -9   1       11.28        3.04      8.01 o
  -6  -9   1      382.52      409.22     21.18 o
  -5  -9   1      851.31      840.14     26.38 o
  -4  -9   1      138.14      127.29     25.49 o
  -3  -9   1       25.82       19.68      7.95 o
  -2  -9   1      155.16      160.13     14.33 o
  -1  -9   1     2861.81     2913.07     30.57 o
   0  -9   1       24.78       18.06      6.62 o
   1  -9   1      160.51      153.30      9.21 o
   2  -9   1       78.77       94.46      6.88 o
   3  -9   1     1895.99     1849.03     23.53 o
   4  -9   1      650.38      690.12     16.50 o
   5  -9   1     2913.91     2886.75     33.33 o
   6  -9   1     3262.09     3195.60     34.20 o
   7  -9   1     2049.99     2009.07     26.33 o
   8  -9   1      111.88      113.80     10.28 o
   9  -9   1     2897.49     2900.87     31.55 o
  10  -9   1      435.95      388.22     15.62 o
  11  -9   1     1242.41     1241.86     55.18 o
  12  -9   1       87.16       98.04     14.46 o
  13  -9   1      204.17      191.92     18.64 o
  14  -9   1      264.41      254.91     20.80 o
  15  -9   1      226.98      263.97     27.71 o
  16  -9   1      306.60      298.92     23.96 o
 -10  -8   1      484.07      436.00     34.08 o
  -9  -8   1       37.41       26.54     13.25 o
  -8  -8   1      864.46      866.20     27.73 o
  -7  -8   1      776.81      735.28     27.91 o
  -6  -8   1     2227.74     2258.42     54.65 o
  -5  -8   1       73.55       66.36     11.38 o
  -4  -8   1       54.95       50.38      9.10 o
  -3  -8   1       76.98       86.28      9.53 o
  -2  -8   1     1068.76      999.16     15.70 o
  -1  -8   1     2570.58     2509.85     27.91 o
   0  -8   1      924.53      834.07     14.21 o
   1  -8   1     1874.47     1850.08     34.66 o
   2  -8   1     1534.18     1384.28     17.51 o
   3  -8   1     3037.26     3078.94     28.67 o
   4  -8   1     1884.08     1599.27     18.59 o
   5  -8   1     2215.06     2276.04     24.16 o
   6  -8   1      343.90      320.49      9.37 o
   7  -8   1      777.33      793.62     13.98 o
   8  -8   1     2495.13     2479.86     38.52 o
   9  -8   1     1392.81     1398.29     24.15 o
  10  -8   1     1226.47     1185.29     27.53 o
  11  -8   1     2409.92     2416.75     29.92 o
  12  -8   1        4.92       13.75      8.09 o
  13  -8   1     1391.46     1420.50     38.20 o
  14  -8   1       93.53      106.17     15.68 o
  15  -8   1      994.45     1095.25     52.85 o
  16  -8   1       35.43       21.46     20.27 o
 -11  -7   1       10.31        8.84      8.49 o
 -10  -7   1      530.53      527.81     38.18 o
  -9  -7   1       14.35       14.05      9.22 o
  -8  -7   1      166.35      154.14     16.61 o
  -7  -7   1     2425.89     2414.03     57.18 o
  -6  -7   1      494.04      457.39     18.81 o
  -5  -7   1       12.75       29.22     10.98 o
  -4  -7   1      856.62      797.60     23.29 o
  -3  -7   1      575.58      601.76     14.28 o
  -2  -7   1     2124.18     2110.39     38.66 o
  -1  -7   1      154.79      170.73      7.42 o
   0  -7   1      137.77      129.20      7.05 o
   1  -7   1       31.08       51.56      6.08 o
   2  -7   1     2378.06     2205.68     23.55 o
   3  -7   1      447.45      487.83     12.07 o
   4  -7   1     5342.19     5099.90     36.36 o
   5  -7   1      202.97      240.76      9.88 o
   6  -7   1     2941.33     3006.38     44.60 o
   7  -7   1      547.32      495.95     11.63 o
   8  -7   1       45.56       46.31      6.63 o
   9  -7   1     1245.75     1196.51     22.79 o
  10  -7   1      218.72      204.34     16.06 o
  11  -7   1      558.64      517.54     16.86 o
  12  -7   1      288.75      252.96     14.24 o
  13  -7   1      436.94      399.29     16.15 o
  14  -7   1     1244.09     1322.54     70.56 o
  15  -7   1        5.33       -9.34     12.39 o
  16  -7   1       44.20       48.20     26.15 o
 -12  -6   1      124.87      134.93     17.02 o
 -10  -6   1       31.98       24.97     10.40 o
  -9  -6   1      284.23      249.48     20.60 o
  -8  -6   1      235.10      258.63     20.39 o
  -7  -6   1     1830.92     1725.60     34.89 o
  -6  -6   1      438.48      416.04     17.23 o
  -5  -6   1     1595.34     1594.29     46.52 o
  -4  -6   1     1396.97     1469.21     28.53 o
  -3  -6   1      827.03      621.23      9.59 o
  -2  -6   1     2340.03     2112.56     21.73 o
  -1  -6   1      293.92      241.50      9.15 o
   0  -6   1      444.27      375.70     14.80 o
   1  -6   1      271.68      213.21     10.19 o
   2  -6   1     2115.10     1932.20     22.01 o
   3  -6   1     6964.04     7085.12     45.61 o
   4  -6   1     4273.61     4175.76     67.79 o
   5  -6   1      139.61      211.50     11.79 o
   6  -6   1      969.94     1164.99     19.23 o
   7  -6   1      325.75      259.90      8.62 o
   8  -6   1      102.52      116.26      7.76 o
   9  -6   1      249.46      250.48     12.33 o
  10  -6   1        7.71       18.32      8.59 o
  11  -6   1      558.38      660.70     28.69 o
  12  -6   1      371.47      385.52     18.18 o
  13  -6   1       36.21       24.62      7.11 o
  14  -6   1      223.37      223.54     21.88 o
  16  -6   1       23.98      282.25    210.76 o
 -12  -5   1      224.10      207.46     28.29 o
 -11  -5   1        2.23       13.81     11.48 o
 -10  -5   1     1040.67     1089.75     35.49 o
  -9  -5   1        4.46       22.88     12.40 o
  -8  -5   1       24.64       28.28     10.79 o
  -7  -5   1      465.51      467.36     19.02 o
  -6  -5   1     1220.97     1269.77     28.57 o
  -5  -5   1     2335.03     2461.12     43.11 o
  -4  -5   1      932.91      792.57     39.94 o
  -3  -5   1       66.60       48.92      2.62 o
  -2  -5   1       89.57       53.90      3.01 o
  -1  -5   1     1243.21     1452.49     14.89 o
   0  -5   1      574.22      478.73      8.71 o
   1  -5   1      258.87      277.11      7.89 o
   2  -5   1       35.75       54.30      6.56 o
   3  -5   1     9341.99     9926.18     56.03 o
   4  -5   1       10.43       13.08      4.75 o
   5  -5   1      119.28       62.20      5.65 o
   6  -5   1     2340.81     2607.29     29.51 o
   7  -5   1     2946.15     2957.02     28.70 o
   8  -5   1      757.15      824.17     30.12 o
   9  -5   1      574.89      539.34     14.95 o
  10  -5   1       40.53       47.04     11.68 o
  11  -5   1      236.03      293.10     27.26 o
  12  -5   1       41.23       50.03     10.21 o
  13  -5   1      171.44      167.47     16.98 o
  14  -5   1      582.90      628.66     23.96 o
  16  -5   1      346.48      436.43     42.46 o
 -13  -4   1       15.88       32.27     20.87 o
 -12  -4   1      894.50      878.47     45.84 o
 -11  -4   1     1137.51     1077.52     31.25 o
 -10  -4   1       11.13       17.85      9.65 o
  -9  -4   1      245.86      255.24     15.15 o
  -8  -4   1       21.88       14.49      7.39 o
  -7  -4   1      599.05      580.68     21.27 o
  -6  -4   1        3.49        8.54      8.95 o
  -5  -4   1     4585.33     4773.31     56.32 o
  -4  -4   1     6672.68     6391.12     54.68 o
  -3  -4   1     5128.62     5118.56     88.04 o
  -2  -4   1    11094.80    11699.39    102.68 o
  -1  -4   1      574.87      479.79     11.89 o
   0  -4   1      333.25      257.93      6.75 o
   1  -4   1     2845.48     2735.28     31.87 o
   2  -4   1     2450.33     2679.78     25.80 o
   3  -4   1     3695.42     3679.60     40.79 o
   4  -4   1      185.46      170.56      9.66 o
   5  -4   1     2258.34     2260.45     16.94 o
   6  -4   1     2939.11     3350.29     82.35 o
   7  -4   1     2695.45     2771.98     64.48 o
   8  -4   1     1250.51     1329.45     17.35 o
   9  -4   1      205.94      212.52     11.36 o
  10  -4   1     1523.85     1582.46     40.02 o
  11  -4   1      358.82      385.76     13.69 o
  12  -4   1      398.03      409.65     16.20 o
  13  -4   1      123.04       95.44      8.76 o
  14  -4   1     1625.18     1682.02     37.27 o
  15  -4   1      574.04      513.83     31.29 o
  16  -4   1      106.63       79.91     34.25 o
 -14  -3   1      559.39      631.40     30.22 o
 -12  -3   1       24.44       23.91      9.80 o
 -11  -3   1      455.02      466.04     23.38 o
 -10  -3   1      155.42      150.45     17.73 o
  -9  -3   1        7.61       22.18     11.15 o
  -8  -3   1       17.80       33.46      8.73 o
  -7  -3   1      310.15      289.94     15.75 o
  -6  -3   1       13.83       36.65      6.46 o
  -5  -3   1        5.50        2.20      7.33 o
  -4  -3   1     7297.55     7697.06     94.79 o
  -3  -3   1       10.61        3.80     10.40 o
  -2  -3   1     5018.51     5512.48     58.95 o
  -1  -3   1     8773.55     8828.72     98.89 o
   0  -3   1     1622.88     1503.51     15.17 o
   1  -3   1     7011.46     7127.96     95.47 o
   3  -3   1    18817.36    19799.33    230.18 o
   4  -3   1     2908.65     3107.44     24.41 o
   5  -3   1      450.37      496.99      9.90 o
   6  -3   1     4590.23     4767.87     23.79 o
   7  -3   1     9327.00     9500.51    112.85 o
   8  -3   1       12.04       20.50      4.06 o
   9  -3   1      152.33      153.04      8.43 o
  10  -3   1      863.40      929.53     19.14 o
  11  -3   1     1682.43     1755.44     27.29 o
  12  -3   1      232.78      180.13     10.82 o
  13  -3   1     1456.43     1573.94     41.91 o
  14  -3   1        5.06       12.31     18.50 o
  15  -3   1      572.18      607.22     42.09 o
  16  -3   1      245.22      181.00     18.49 o
 -13  -2   1       74.61       61.84     11.11 o
 -12  -2   1      107.73      123.50     18.37 o
 -11  -2   1      290.38      254.53     20.22 o
 -10  -2   1      314.55      267.54     16.22 o
  -9  -2   1     2493.54     2624.03     38.57 o
  -8  -2   1      261.14      297.35     16.83 o
  -7  -2   1       13.67       21.42      7.32 o
  -6  -2   1     1896.68     1872.32     34.47 o
  -5  -2   1     8322.74     8756.31     70.41 o
  -4  -2   1     3214.13     2910.53     36.78 o
  -3  -2   1     1025.52      906.30     13.22 o
  -2  -2   1    20360.61    21436.29     59.69 o
  -1  -2   1     1152.34     1458.57     16.55 o
   0  -2   1      805.96      882.63      4.75 o
   1  -2   1     1994.16     2150.08     16.32 o
   2  -2   1      600.54      646.33      5.68 o
   4  -2   1    11247.22    12187.55    156.40 o
   5  -2   1      911.34     1074.42     15.43 o
   6  -2   1     8468.08     8654.71     54.37 o
   7  -2   1     3179.58     3309.27     30.47 o
   8  -2   1     2078.35     1907.06     20.62 o
   9  -2   1      293.55      292.85     11.09 o
  10  -2   1      675.71      664.14     20.17 o
  11  -2   1      621.61      641.13     17.15 o
  12  -2   1     1431.49     1449.31     32.69 o
  13  -2   1      162.74      172.51     18.69 o
  14  -2   1       45.52       40.91     12.72 o
  15  -2   1       55.47       41.31     19.73 o
 -13  -1   1      247.98      239.62     18.55 o
 -12  -1   1      319.86      353.89     21.14 o
 -11  -1   1      975.50     1019.88     32.66 o
 -10  -1   1      161.10      187.00     13.35 o
  -9  -1   1     2542.36     2782.09     36.71 o
  -8  -1   1     2345.98     2327.15     24.94 o
  -7  -1   1      544.45      618.27      9.45 o
  -6  -1   1     3515.19     3557.57     37.39 o
  -5  -1   1     2188.46     2378.24     32.40 o
  -4  -1   1      226.45      188.09      3.67 o
  -3  -1   1       17.06       18.86      1.88 o
  -2  -1   1     4799.93     5209.45     62.84 o
   2  -1   1     3019.77     3222.70     22.06 o
   3  -1   1      130.28      108.60      4.40 o
   4  -1   1      731.47      672.67     12.59 o
   5  -1   1      985.80      964.59     19.23 o
   6  -1   1     3889.19     3886.16     59.39 o
   7  -1   1      325.93      367.06     11.70 o
   8  -1   1     1228.71     1088.80     16.67 o
   9  -1   1     1359.02     1390.12     22.70 o
  10  -1   1     1046.43     1081.26     23.76 o
  11  -1   1      265.23      231.50     19.49 o
  12  -1   1      441.89      474.90     20.70 o
  13  -1   1       11.58       32.44     10.63 o
  14  -1   1      131.15      112.31     19.94 o
  15  -1   1        3.95       32.43     19.21 o
 -14   0   1       64.22       45.11     18.77 o
 -13   0   1      181.24      197.03     22.38 o
 -12   0   1      491.89      485.13     22.75 o
 -11   0   1      178.55      191.22     16.64 o
 -10   0   1      765.80      776.71     26.29 o
  -9   0   1      243.86      222.69     13.02 o
  -8   0   1     2859.57     2851.99     27.56 o
  -7   0   1        0.73        5.87      4.21 o
  -6   0   1       10.68       25.62     13.96 o
  -5   0   1     1832.32     1611.06     15.45 o
  -4   0   1     2197.48     2081.80     27.74 o
  -3   0   1     3102.13     2792.12     34.89 o
  -2   0   1     1438.33     1831.41     28.33 o
   2   0   1    12769.20    13831.79     85.82 o
   3   0   1     2544.83     2674.00     24.73 o
   4   0   1     4700.09     5083.92     66.09 o
   5   0   1        5.99       20.28      3.08 o
   6   0   1      466.10      357.22     14.52 o
   7   0   1      240.03      223.28      8.15 o
   8   0   1      835.83      808.71     13.18 o
   9   0   1     5090.62     5405.87    133.71 o
  10   0   1      222.71      274.32     16.19 o
  11   0   1      268.49      292.94     30.47 o
  12   0   1       44.78       37.32     14.77 o
  13   0   1        3.47       22.60     13.00 o
  14   0   1      158.25      152.06     39.28 o
  15   0   1       11.02       16.94     19.11 o
 -15   1   1      179.63      114.12     22.55 o
 -14   1   1       33.09       42.53     12.77 o
 -13   1   1      128.84      122.93     14.18 o
 -12   1   1      432.29      484.14     40.24 o
 -11   1   1       98.07       97.74     12.42 o
 -10   1   1     1675.75     1686.56     39.48 o
  -9   1   1      707.57      639.71     13.76 o
  -8   1   1        7.31       15.86      4.56 o
  -7   1   1       20.63       44.88      5.54 o
  -6   1   1     1152.02     1230.46     18.25 o
  -5   1   1      831.35      907.41     11.47 o
  -4   1   1     5988.60     5800.39    131.21 o
  -3   1   1     4093.62     3943.75     95.25 o
  -2   1   1     6803.73     6603.66    109.52 o
   1   1   1     2348.50     2364.44     16.59 o
   2   1   1        5.13       10.31      3.38 o
   3   1   1      356.11      364.72      8.45 o
   4   1   1     1812.65     1780.69     25.38 o
   5   1   1     2740.56     2677.13     28.02 o
   6   1   1     1101.71     1195.69     26.30 o
   7   1   1     1928.25     1916.71     22.07 o
   8   1   1      334.84      318.38      9.33 o
   9   1   1     1293.12     1338.24     35.06 o
  10   1   1      374.03      361.96     17.77 o
  11   1   1      427.64      435.89     24.56 o
  12   1   1      583.21      602.84     25.92 o
  13   1   1       64.45       59.07     13.09 o
 -15   2   1       10.75       26.14     22.82 o
 -14   2   1       48.64       52.55     11.65 o
 -13   2   1      240.85      265.27     28.38 o
 -12   2   1      101.21      111.31     13.65 o
 -11   2   1      164.81      141.73     10.12 o
 -10   2   1       37.90       35.50      6.22 o
  -9   2   1      103.07      109.42      8.06 o
  -8   2   1       72.91       49.17      6.13 o
  -7   2   1      170.54      174.98     11.33 o
  -6   2   1    12969.18    12386.79    109.55 o
  -5   2   1     1077.72     1171.78     19.65 o
  -4   2   1     3707.54     3811.92     50.55 o
  -3   2   1     2245.96     2176.08     47.99 o
  -2   2   1      266.26      306.73      8.58 o
  -1   2   1        7.65       10.94      2.62 o
   0   2   1      188.86      206.64      5.28 o
   1   2   1    19900.03    20826.99    302.63 o
   2   2   1     6682.49     6988.58     76.34 o
   3   2   1       37.25       47.83      4.03 o
   4   2   1     5590.62     5877.28     43.51 o
   5   2   1     5933.33     6121.13     85.40 o
   6   2   1     2517.03     2439.12     32.29 o
   7   2   1       75.40       60.11      3.56 o
   8   2   1      113.04      132.70     12.09 o
   9   2   1      158.69      196.36     19.25 o
  10   2   1      459.12      434.58     21.05 o
  11   2   1     1897.77     1927.02     51.98 o
  12   2   1       86.63       75.82     13.42 o
  13   2   1        4.44       14.02      8.17 o
  14   2   1      174.24      222.88     24.79 o
 -16   3   1       53.52       35.48     22.34 o
 -15   3   1      800.47      833.31     49.28 o
 -14   3   1      774.57      807.18     49.89 o
 -13   3   1      117.58      134.16     14.61 o
 -12   3   1      440.01      409.23     14.56 o
 -11   3   1      372.94      402.62     14.82 o
 -10   3   1      254.86      230.83     10.61 o
  -9   3   1       55.31       66.34      6.41 o
  -8   3   1     4615.30     4799.25     66.54 o
  -7   3   1    11742.33    11642.09    221.42 o
  -6   3   1       72.60       95.20      6.47 o
  -5   3   1     3968.92     3467.20     44.69 o
  -4   3   1       59.49       34.66      4.39 o
  -3   3   1     5818.82     5652.05     34.17 o
  -2   3   1     3415.94     3539.99     48.03 o
  -1   3   1     4337.18     4444.60     31.67 o
   0   3   1     2361.99     2176.36     24.02 o
   1   3   1     1259.98     1104.26     12.59 o
   2   3   1     2290.79     2145.07     16.78 o
   3   3   1      174.34      211.53      8.01 o
   4   3   1    11573.94    11616.84    100.48 o
   5   3   1     4362.25     4296.45     27.74 o
   6   3   1      121.90       96.63     12.01 o
   7   3   1        7.40        7.74      4.91 o
   8   3   1      357.32      377.69     20.66 o
   9   3   1      114.12      122.19     15.60 o
  10   3   1     1714.84     1650.05     37.72 o
  11   3   1     1185.87     1149.92     34.17 o
  12   3   1      164.73      209.85     19.88 o
  13   3   1       28.70       18.76     21.81 o
 -16   4   1      923.06      935.20     50.11 o
 -15   4   1      117.74       86.99     16.47 o
 -14   4   1     1346.81     1291.16     37.71 o
 -13   4   1       64.08       43.21     10.25 o
 -12   4   1      677.58      672.98     23.83 o
 -11   4   1      423.21      423.98     14.88 o
 -10   4   1     2236.06     2321.56     28.22 o
  -9   4   1     6570.85     7108.57     78.60 o
  -8   4   1     2924.74     3046.92     67.56 o
  -7   4   1     9032.86     9123.28    147.66 o
  -6   4   1     4759.20     4548.72     48.31 o
  -5   4   1      951.54     1113.25     14.45 o
  -4   4   1    11351.66    11727.56    118.68 o
  -3   4   1      183.69      212.26      7.17 o
  -2   4   1      591.56      554.16      8.96 o
  -1   4   1       85.08       92.32      5.35 o
   0   4   1     1651.28     1679.18     21.36 o
   1   4   1     1110.45     1036.28     13.75 o
   2   4   1        3.43        8.54      4.34 o
   3   4   1     2842.56     2561.60     28.64 o
   4   4   1     1449.66     1505.53     20.75 o
   5   4   1     4510.33     4685.03     87.26 o
   6   4   1      832.98      900.89     34.21 o
   7   4   1      296.50      272.65     16.79 o
   8   4   1      643.70      665.56     46.13 o
   9   4   1      969.38      924.22     33.27 o
  10   4   1       25.31       13.08     10.30 o
  11   4   1      166.26      151.45     29.25 o
  12   4   1       32.28       54.37     17.39 o
  13   4   1      351.30      291.16     31.78 o
 -16   5   1      266.31      205.26     27.40 o
 -15   5   1      391.43      424.18     25.02 o
 -14   5   1      624.71      666.71     26.35 o
 -13   5   1       77.19       70.41     10.17 o
 -12   5   1       11.97       19.07      6.83 o
 -11   5   1      918.15      988.24     23.45 o
 -10   5   1      578.54      649.22     16.50 o
  -9   5   1       31.29       46.30      8.07 o
  -8   5   1    12159.52    12631.40     99.24 o
  -7   5   1      485.53      494.85     18.21 o
  -6   5   1     1953.44     1945.50     28.89 o
  -5   5   1     1479.27     1646.62     23.69 o
  -4   5   1     7971.32     8130.03     98.72 o
  -3   5   1     2578.18     2883.15     30.15 o
  -2   5   1      169.22      163.25      8.83 o
  -1   5   1     2546.07     2500.14     26.46 o
   0   5   1        9.30        7.36      3.69 o
   1   5   1      993.16      873.72     16.08 o
   2   5   1     1973.03     1986.50     28.53 o
   3   5   1     2814.82     2696.92     30.06 o
   4   5   1       56.77       67.41      5.08 o
   5   5   1       80.59       82.49      3.49 o
   6   5   1        0.26       17.55      8.27 o
   7   5   1     1488.85     1654.85     47.03 o
   8   5   1     1152.94     1082.52     32.39 o
   9   5   1      180.54      174.67     15.37 o
  10   5   1       19.34       35.61     16.10 o
  11   5   1        3.51       17.11     14.15 o
  12   5   1        0.66       11.23      7.50 o
 -15   6   1      100.19       75.34     13.19 o
 -14   6   1      469.90      452.48     18.54 o
 -13   6   1        6.00       19.69      5.93 o
 -12   6   1       26.65       25.93      6.35 o
 -11   6   1      409.15      409.69     14.61 o
 -10   6   1     1067.40     1104.30     31.63 o
  -9   6   1     3061.73     2994.54     34.53 o
  -8   6   1        3.76        5.60      3.33 o
  -7   6   1       23.89       11.73      5.43 o
  -6   6   1       33.58       33.64      7.12 o
  -5   6   1      592.23      519.04     14.47 o
  -4   6   1        8.88       36.33     10.65 o
  -3   6   1      242.90      326.77     17.92 o
  -2   6   1      708.31      652.08     19.17 o
  -1   6   1     1330.41     1514.79     38.03 o
   0   6   1      160.79      142.58      8.92 o
   1   6   1      109.84       94.84      6.55 o
   2   6   1      434.98      450.11     10.19 o
   3   6   1     1673.36     1724.53     20.91 o
   4   6   1        6.28        8.81      3.26 o
   5   6   1      716.69      711.81     24.97 o
   6   6   1     3521.11     3693.52     57.97 o
   7   6   1     1385.32     1432.05     61.77 o
   8   6   1     2211.80     2184.20     38.84 o
   9   6   1       26.46       30.02     10.46 o
  10   6   1       32.45       38.69     17.63 o
  11   6   1        7.43       24.80     10.39 o
 -16   7   1      162.49      148.93     36.60 o
 -15   7   1       96.14      106.56     13.29 o
 -14   7   1      641.21      702.54     26.35 o
 -13   7   1     1762.42     1720.90     49.56 o
 -12   7   1        0.02       14.66      4.78 o
 -11   7   1     2205.46     2310.47     51.13 o
 -10   7   1      870.39      835.50     20.75 o
  -9   7   1      463.24      473.77     16.43 o
  -8   7   1       63.86       91.32      8.37 o
  -7   7   1      105.58       91.12      7.19 o
  -6   7   1      169.45      145.38      7.90 o
  -5   7   1        3.23       15.88      6.18 o
  -4   7   1     5400.75     5521.16     40.70 o
  -3   7   1       97.69      106.86      8.51 o
  -2   7   1     2082.54     2108.65     32.91 o
  -1   7   1      658.61      567.56     14.68 o
   0   7   1       52.55       48.22      6.37 o
   1   7   1      276.23      284.08     15.15 o
   2   7   1      538.65      535.14     12.37 o
   3   7   1     1485.07     1438.79     21.54 o
   4   7   1     3567.41     3631.21    149.32 o
   5   7   1      558.57      533.78     21.87 o
   6   7   1     3178.53     3363.16     49.74 o
   7   7   1      162.74      171.04     19.70 o
   8   7   1      203.80      202.70     24.87 o
   9   7   1        1.17       14.36     12.16 o
  10   7   1       58.84       59.90     24.73 o
  11   7   1        2.31       18.72     12.15 o
 -16   8   1       11.78       12.33      8.75 o
 -15   8   1      967.00      934.88     53.40 o
 -14   8   1      251.37      228.69     15.21 o
 -13   8   1     1068.48     1081.88     27.40 o
 -12   8   1     1116.20     1216.80     22.84 o
 -11   8   1        8.41       23.24      7.84 o
 -10   8   1     4785.69     4821.61     57.79 o
  -9   8   1        7.80       14.02      4.24 o
  -8   8   1      463.89      430.91     14.05 o
  -7   8   1      243.59      341.31     25.99 o
  -6   8   1      466.43      481.69     11.83 o
  -5   8   1     2990.84     2717.42     41.77 o
  -4   8   1     1448.14     1412.67     19.65 o
  -3   8   1     2958.39     2742.12     33.99 o
  -2   8   1      140.48      179.19      8.41 o
  -1   8   1      589.46      559.26     12.82 o
   0   8   1      176.06      159.60      9.31 o
   1   8   1      218.86      229.21     12.11 o
   2   8   1     3310.11     3325.39     33.50 o
   3   8   1      131.43      116.66      7.69 o
   4   8   1      661.34      612.54     29.51 o
   5   8   1     1295.01     1330.43     37.51 o
   6   8   1       27.66       18.41      8.19 o
   7   8   1        3.53       16.04      7.57 o
   8   8   1      497.16      439.64     40.93 o
   9   8   1       21.86       61.04     25.43 o
  10   8   1       14.85       33.99     13.97 o
 -16   9   1       46.67       37.75     15.40 o
 -15   9   1      493.98      512.69     35.37 o
 -14   9   1      748.13      771.33     28.24 o
 -13   9   1        3.82       16.82      6.25 o
 -12   9   1      205.17      209.70     21.28 o
 -11   9   1       63.04       80.04     13.87 o
 -10   9   1     1249.22     1185.21     27.51 o
  -9   9   1      403.31      371.55     14.74 o
  -8   9   1      453.56      432.07     16.58 o
  -7   9   1      135.46      140.46      9.91 o
  -6   9   1      815.37      888.49     27.30 o
  -5   9   1     2885.32     2957.93     33.86 o
  -4   9   1     1445.22     1505.73     23.97 o
  -3   9   1      733.45      789.56     16.12 o
  -2   9   1      144.09      143.90      9.61 o
  -1   9   1      148.13      138.63     10.90 o
   0   9   1       42.28       39.73      6.57 o
   1   9   1     4351.42     4545.69     41.52 o
   2   9   1        1.39        7.96      3.90 o
   3   9   1      867.98      832.72     34.59 o
   4   9   1      786.80      769.34     27.16 o
   5   9   1      151.56      178.81     18.87 o
   6   9   1       43.47       30.85      8.34 o
   7   9   1      195.53      182.39     19.21 o
   9   9   1        8.36       20.73     12.07 o
 -16  10   1      115.03      117.39     33.73 o
 -15  10   1      316.55      296.51     39.94 o
 -14  10   1      117.26      152.94     16.51 o
 -13  10   1      109.83      153.49     17.23 o
 -12  10   1      669.43      641.16     20.10 o
 -11  10   1      213.56      208.76     13.84 o
 -10  10   1     1176.09     1223.81     34.04 o
  -9  10   1      418.45      389.16     14.74 o
  -8  10   1     3541.41     3447.65     52.00 o
  -7  10   1      905.32      848.09     19.04 o
  -6  10   1      973.46      989.64     23.65 o
  -5  10   1      197.56      179.59     11.17 o
  -4  10   1        4.46       14.62      5.61 o
  -3  10   1      355.22      329.00     13.56 o
  -2  10   1        4.66       17.06      7.06 o
  -1  10   1     2290.70     2315.14     43.48 o
   0  10   1     2732.54     2859.22     32.10 o
   1  10   1      785.63      791.48     19.64 o
   2  10   1     2316.62     2388.78     41.20 o
   3  10   1      618.59      570.09     23.54 o
   4  10   1      128.83      137.45     21.60 o
   5  10   1        8.24       17.30      9.23 o
   6  10   1       92.26       97.98     26.15 o
   7  10   1       38.74       46.83     12.72 o
   8  10   1       23.26       20.24     10.57 o
 -15  11   1       50.12       35.54     24.93 o
 -13  11   1       79.72       90.79     16.15 o
 -12  11   1      328.19      333.29     21.07 o
 -11  11   1       84.90       98.94     22.76 o
 -10  11   1     1803.23     1831.94     30.49 o
  -9  11   1      295.87      278.02     14.23 o
  -8  11   1      695.89      717.28     21.24 o
  -7  11   1     3794.33     3857.05     45.69 o
  -6  11   1      117.60      113.35     11.06 o
  -5  11   1       74.41       85.29      9.95 o
  -4  11   1        7.15       13.13      5.66 o
  -3  11   1       56.35       57.04      7.78 o
  -2  11   1     4384.35     4576.87     51.49 o
  -1  11   1       30.19       32.80      8.17 o
   0  11   1     5040.41     5307.24     41.38 o
   1  11   1     1459.33     1495.95     35.37 o
   2  11   1       43.15       54.30     11.86 o
   3  11   1      467.38      458.16     29.89 o
   4  11   1       23.47       38.70     16.46 o
   6  11   1       23.16        9.47     16.56 o
   7  11   1      212.19      176.48     19.46 o
 -15  12   1       30.20       23.62     12.56 o
 -12  12   1      297.35      283.89     21.45 o
 -11  12   1     1683.28     1797.60     44.91 o
 -10  12   1      518.65      488.77     17.03 o
  -9  12   1     1109.17     1084.97     28.79 o
  -8  12   1     2329.68     2340.76     34.21 o
  -7  12   1      774.53      776.29     23.14 o
  -6  12   1      182.72      164.50     11.63 o
  -5  12   1       48.16       48.85      7.99 o
  -4  12   1       37.46       51.44      8.55 o
  -3  12   1       85.68       80.65      9.94 o
  -2  12   1      207.94      213.51     12.92 o
  -1  12   1     1416.96     1362.35     32.63 o
   0  12   1       50.25       49.86      8.47 o
   1  12   1       67.38       51.74     10.55 o
   2  12   1      180.60      172.00     15.31 o
   3  12   1       36.55       68.40     15.71 o
   4  12   1      277.56      230.95     24.24 o
   5  12   1       16.70       14.06      8.07 o
 -14  13   1       44.73       40.31     23.93 o
 -11  13   1      103.03      119.04     17.55 o
 -10  13   1      201.32      169.28     18.96 o
  -9  13   1      123.82       90.32     10.74 o
  -8  13   1      571.22      568.83     18.91 o
  -7  13   1      158.74      137.83     18.61 o
  -6  13   1       21.08       34.61      8.19 o
  -5  13   1      698.92      688.48     20.36 o
  -4  13   1        4.00       10.05      6.41 o
  -3  13   1      410.02      370.57     16.36 o
  -2  13   1      173.06      181.20     13.95 o
  -1  13   1      200.19      184.90     20.37 o
   0  13   1      752.92      716.91     28.23 o
   1  13   1       10.00       24.49     10.99 o
   2  13   1      198.41      201.25     23.68 o
   4  13   1      140.90      138.72     17.79 o
 -13  14   1       53.60       65.75     16.01 o
 -12  14   1      853.15      933.49     35.97 o
  -9  14   1      386.45      393.51     23.77 o
  -8  14   1      102.76      108.51     13.33 o
  -7  14   1      890.98      957.89     28.41 o
  -6  14   1      947.09      984.82     24.19 o
  -5  14   1      997.03      986.75     33.92 o
  -4  14   1     2154.74     2149.32     37.26 o
  -3  14   1      191.90      164.04     13.06 o
  -2  14   1       67.28       64.27     11.93 o
  -1  14   1        5.28       13.70     15.37 o
   0  14   1      226.67      206.98     26.03 o
   2  14   1        8.07       13.28      7.11 o
   3  14   1      968.14      992.87     32.14 o
 -12  15   1       51.40       56.43     15.23 o
 -11  15   1       19.45       28.84     14.51 o
 -10  15   1        7.81       12.58     12.69 o
  -7  15   1        4.70       10.22     14.23 o
  -6  15   1     1352.37     1446.90     38.08 o
  -5  15   1      152.04      145.84     14.15 o
  -4  15   1      348.65      328.36     20.67 o
  -3  15   1      489.20      476.06     22.59 o
  -2  15   1        8.79       13.73      8.01 o
  -1  15   1      181.15      159.46     31.75 o
   0  15   1        1.57       17.01     13.95 o
   1  15   1      118.90      119.52     23.64 o
 -10  16   1       13.91       17.04     13.09 o
  -9  16   1      530.26      570.09     31.69 o
  -8  16   1      392.71      414.50     54.26 o
  -7  16   1      369.75      401.85     33.99 o
  -6  16   1       26.23       35.69      9.19 o
  -5  16   1      143.80      104.97     16.63 o
  -4  16   1       25.73       36.81     12.53 o
  -3  16   1      209.19      189.45     42.80 o
  -2  16   1      501.63      590.16     44.05 o
   3 -17   2      532.04      525.61     39.60 o
   4 -17   2      166.85      148.57     23.43 o
   5 -17   2        1.23       10.13     10.83 o
   6 -17   2      208.06      197.20     28.76 o
   7 -17   2       64.48       57.10     15.12 o
   8 -17   2      500.20      491.74     30.24 o
   9 -17   2       92.41       86.84     15.46 o
  10 -17   2      356.94      299.27     37.06 o
   0 -16   2      156.73      162.93     19.69 o
   1 -16   2       24.05       21.14      9.18 o
   2 -16   2      231.55      251.39     19.03 o
   3 -16   2      979.90      926.30     47.51 o
   4 -16   2      223.77      219.13     25.24 o
   5 -16   2        8.69       19.66     16.24 o
   6 -16   2       37.32       49.36     28.22 o
   9 -16   2      194.55      188.54     29.45 o
  10 -16   2        2.34       14.47      8.44 o
  11 -16   2        6.01       23.33     10.84 o
  12 -16   2       33.44       19.59      8.10 o
  -2 -15   2      989.53     1000.52     49.41 o
   0 -15   2       39.23       10.16     14.74 o
   1 -15   2      191.35      182.65     26.15 o
   2 -15   2       67.66       38.27     11.02 o
   3 -15   2     1070.93     1144.69     47.89 o
   4 -15   2       41.54       28.69      8.12 o
   5 -15   2       31.40       33.03     11.99 o
   6 -15   2     1303.35     1353.12     57.18 o
   7 -15   2      229.56      225.38     18.98 o
   8 -15   2      575.51      636.69     30.76 o
  10 -15   2      129.43      137.25     17.23 o
  11 -15   2        3.91       11.01     10.24 o
  12 -15   2       18.36       32.31     13.98 o
  13 -15   2      878.06      964.19     35.65 o
  -4 -14   2      605.58      648.54     56.49 o
  -2 -14   2      196.53      174.35     25.65 o
  -1 -14   2       40.50       42.64     12.17 o
   0 -14   2       29.93       36.85     13.14 o
   1 -14   2       42.85       37.34     15.12 o
   2 -14   2      669.98      697.44     31.45 o
   3 -14   2      199.12      200.41     16.02 o
   4 -14   2      392.57      412.75     15.73 o
   5 -14   2        1.74        7.08      4.58 o
   6 -14   2     2670.16     2767.55     59.27 o
   7 -14   2      126.01      137.35     16.51 o
   8 -14   2        7.46       11.43     16.86 o
   9 -14   2       16.82       30.67     16.13 o
  10 -14   2       18.90       28.09     15.94 o
  13 -14   2      738.14      768.93     41.93 o
  14 -14   2       85.11       76.29     19.70 o
  -5 -13   2      642.18      536.58     25.10 o
  -3 -13   2      274.67      276.73     30.90 o
  -2 -13   2       20.19       12.07      7.73 o
  -1 -13   2      215.99      200.45     16.07 o
   0 -13   2       11.88       14.26      6.79 o
   1 -13   2      281.83      286.70     14.26 o
   2 -13   2     1302.94     1328.16     21.96 o
   3 -13   2      109.36       93.43      9.03 o
   4 -13   2      357.17      389.76     15.59 o
   5 -13   2       72.45       70.85     11.92 o
   6 -13   2      564.69      556.57     18.57 o
   7 -13   2       13.89       17.92     11.22 o
   8 -13   2      488.48      472.85     22.03 o
   9 -13   2       14.97       11.08      6.95 o
  10 -13   2      881.41      886.54     31.69 o
  11 -13   2      255.58      258.77     47.05 o
  12 -13   2      735.40      711.37     47.21 o
  13 -13   2        2.00       11.60      9.79 o
  14 -13   2        7.88       22.09     11.88 o
  15 -13   2      269.66      299.53     23.72 o
  -6 -12   2      374.19      399.40     35.90 o
  -5 -12   2      110.42      124.85     22.49 o
  -4 -12   2        5.54        6.45      5.55 o
  -3 -12   2      389.13      371.16     20.19 o
  -2 -12   2      240.86      210.08     17.71 o
  -1 -12   2      323.53      327.02     18.22 o
   0 -12   2        3.21        5.57      6.97 o
   1 -12   2     1409.45     1491.56     50.63 o
   2 -12   2      158.13      158.95     17.39 o
   3 -12   2       13.49       15.61      6.37 o
   4 -12   2      871.70      847.45     20.80 o
   5 -12   2      465.22      447.23     13.60 o
   6 -12   2      413.59      385.02     14.25 o
   7 -12   2      978.53      982.28     38.87 o
   8 -12   2     1970.13     2017.85     97.41 o
   9 -12   2     2027.57     2021.06     44.15 o
  10 -12   2       10.41       13.46      7.43 o
  11 -12   2     2039.08     2046.39     57.97 o
  12 -12   2       97.60       96.83     15.34 o
  15 -12   2       45.36       40.87     12.57 o
  -8 -11   2      104.17      133.09     24.45 o
  -7 -11   2      166.59      158.38     38.56 o
  -6 -11   2       60.03       64.87     20.15 o
  -5 -11   2       63.20       69.65     10.68 o
  -4 -11   2        2.63       16.67      7.12 o
  -3 -11   2     1121.24     1112.21     29.22 o
  -2 -11   2       76.27       71.82     12.83 o
  -1 -11   2       59.84       39.75      7.06 o
   0 -11   2     2564.32     2522.89     32.59 o
   1 -11   2      493.88      471.98     13.07 o
   2 -11   2     1072.33     1125.61     24.02 o
   3 -11   2     1798.80     1727.82     42.15 o
   4 -11   2      620.64      588.34     14.35 o
   5 -11   2      254.47      246.90     11.75 o
   6 -11   2     2538.99     2540.46     44.56 o
   7 -11   2     2624.58     2682.76     32.48 o
   8 -11   2       21.39       14.20      6.82 o
   9 -11   2     1061.64     1036.77     34.26 o
  10 -11   2      701.99      708.54     28.72 o
  11 -11   2      519.98      528.60     25.50 o
  12 -11   2      132.43      137.79     20.49 o
  13 -11   2      400.06      400.85     24.22 o
  14 -11   2      153.01      124.28     17.09 o
  15 -11   2       19.62       35.78     19.37 o
  -9 -10   2      546.65      487.25     28.01 o
  -8 -10   2       56.67       74.27     20.16 o
  -7 -10   2       89.07      119.39     24.21 o
  -6 -10   2      153.92      178.12     18.51 o
  -5 -10   2        2.44        5.19      8.35 o
  -4 -10   2      939.04      884.24     41.02 o
  -3 -10   2      110.16      122.62     12.80 o
  -2 -10   2     2254.19     2308.25     46.66 o
  -1 -10   2     1199.89     1113.82     20.59 o
   0 -10   2     6387.92     6510.62     69.77 o
   1 -10   2      103.76      111.78      7.48 o
   2 -10   2       20.30       20.38      8.06 o
   3 -10   2        1.55        3.10      4.88 o
   4 -10   2      844.30      829.05     16.16 o
   5 -10   2     3710.45     3622.76     49.23 o
   6 -10   2       29.72       43.55      7.15 o
   7 -10   2     3010.11     3066.76     33.48 o
   8 -10   2     2704.93     2705.12     29.95 o
   9 -10   2      220.76      173.67     10.21 o
  10 -10   2      249.08      260.94     26.94 o
  11 -10   2      120.00      172.33     22.13 o
  12 -10   2      116.00       97.49     15.37 o
  13 -10   2      265.46      226.53     19.44 o
  14 -10   2       44.53       51.44     14.95 o
  15 -10   2      554.16      514.23     36.11 o
  -9  -9   2      662.71      598.74     42.55 o
  -8  -9   2      148.51      107.47     30.52 o
  -7  -9   2      521.10      466.52     23.60 o
  -6  -9   2       50.06       45.85     11.98 o
  -5  -9   2      638.92      667.96     27.27 o
  -4  -9   2       92.40       95.07     11.87 o
  -3  -9   2      449.61      423.79     16.34 o
  -2  -9   2      898.58      913.75     37.12 o
  -1  -9   2     3244.54     3354.86     32.96 o
   0  -9   2      457.15      422.33     12.63 o
   1  -9   2       35.24       38.13      5.47 o
   2  -9   2       46.76       57.60      6.29 o
   3  -9   2        2.62       10.87      3.36 o
   4  -9   2     5381.36     5341.73     93.02 o
   5  -9   2      777.40      813.27     20.57 o
   6  -9   2     1842.93     1846.91     32.81 o
   7  -9   2      947.15      843.07     22.21 o
   8  -9   2       16.24       15.76      6.22 o
   9  -9   2      548.06      576.38     25.06 o
  10  -9   2      807.50      850.82     49.74 o
  11  -9   2        5.31       16.12      9.97 o
  12  -9   2      452.20      448.14     22.08 o
  13  -9   2       71.18       61.57     12.10 o
  14  -9   2     1483.10     1610.45     65.94 o
  15  -9   2      471.22      391.22     33.53 o
  16  -9   2       97.65       67.37     14.61 o
 -10  -8   2        0.69       31.38     18.37 o
  -9  -8   2       16.21       16.42     16.63 o
  -8  -8   2      210.99      195.74     17.90 o
  -7  -8   2     2865.54     2967.72     45.31 o
  -6  -8   2       26.10       25.67     14.91 o
  -5  -8   2       32.35       48.89     11.97 o
  -4  -8   2       67.39       53.76      9.67 o
  -3  -8   2      579.39      616.44     20.92 o
  -2  -8   2        4.87        6.09      3.66 o
  -1  -8   2       38.79       44.83      5.77 o
   0  -8   2      663.37      562.36     11.64 o
   1  -8   2       48.03       81.55      7.12 o
   2  -8   2     2452.35     2496.81     24.74 o
   3  -8   2     2905.02     2934.46     77.17 o
   4  -8   2        2.96       12.09      3.97 o
   5  -8   2     1420.60     1462.75     29.89 o
   6  -8   2      225.47      316.62      9.26 o
   7  -8   2      325.03      299.62     13.33 o
   8  -8   2     1636.48     1591.77     23.69 o
   9  -8   2       63.60       66.92      8.60 o
  10  -8   2     6070.32     6462.36     77.06 o
  11  -8   2       13.83        9.64      6.27 o
  12  -8   2     1227.63     1179.77     47.49 o
  13  -8   2      748.01      713.24     29.20 o
  14  -8   2      790.23      818.27     28.31 o
  15  -8   2      203.67      154.13     24.03 o
  16  -8   2       49.92       35.33     19.37 o
 -11  -7   2      106.73      109.04     15.31 o
 -10  -7   2       51.40       55.76     15.06 o
  -9  -7   2        5.14       10.98     10.89 o
  -8  -7   2       31.67       50.86     14.88 o
  -7  -7   2     1449.69     1473.18     34.83 o
  -6  -7   2     1275.21     1221.39     32.20 o
  -5  -7   2     2472.23     2372.69     36.60 o
  -4  -7   2     2477.92     2627.35     82.61 o
  -3  -7   2      723.92      649.77     22.35 o
  -2  -7   2     1070.06     1009.90     12.80 o
  -1  -7   2     1080.76     1305.44     16.05 o
   0  -7   2     1012.70      901.52     19.42 o
   1  -7   2     9162.58     9590.75    103.58 o
   2  -7   2      127.26      100.80      6.68 o
   3  -7   2     4231.89     3789.90     56.39 o
   4  -7   2     1918.06     1981.94     21.52 o
   5  -7   2      733.93      619.24     18.00 o
   6  -7   2        7.60       35.80      6.89 o
   7  -7   2       37.05       35.21      5.97 o
   8  -7   2     1001.94      961.47     15.27 o
   9  -7   2      888.10      917.08     19.90 o
  11  -7   2      111.83      125.04      9.41 o
  12  -7   2      261.23      217.33     22.63 o
  13  -7   2     3535.00     3825.72     98.53 o
  14  -7   2       12.84       19.64     11.94 o
  15  -7   2        2.72       -6.37     12.24 o
  16  -7   2        1.29       12.26     15.85 o
 -12  -6   2      157.03      149.66     36.29 o
 -11  -6   2        1.90       31.75     17.28 o
 -10  -6   2        1.86       12.42      8.61 o
  -9  -6   2       11.42       19.45      9.50 o
  -8  -6   2      882.49      954.55     31.77 o
  -7  -6   2       23.21       30.15      7.61 o
  -6  -6   2     1887.00     1941.20     33.28 o
  -5  -6   2      736.25      759.49     22.13 o
  -4  -6   2      826.49      830.08     19.30 o
  -3  -6   2      512.07      560.44      7.73 o
  -2  -6   2     1502.03     1525.92     21.95 o
  -1  -6   2     8908.13     9054.37     55.90 o
   0  -6   2       27.50       30.58      4.57 o
   1  -6   2     2491.06     2598.91     26.99 o
   2  -6   2     1097.50     1011.06     17.09 o
   3  -6   2     3994.29     4163.38     47.22 o
   4  -6   2     2423.54     2587.68     48.13 o
   5  -6   2        2.25        3.32      5.70 o
   6  -6   2      294.16      374.22     16.19 o
   7  -6   2       98.02       81.60      6.21 o
   8  -6   2      141.93      133.62      7.83 o
   9  -6   2     3586.94     3822.38     39.30 o
  10  -6   2        2.75        8.87      4.52 o
  11  -6   2      119.68      115.69      8.72 o
  12  -6   2      255.03      255.62     12.21 o
  13  -6   2     2005.54     2082.63     36.71 o
  14  -6   2       71.88       55.50     12.47 o
  16  -6   2      109.55      128.03     28.12 o
 -12  -5   2        7.68       21.02     15.83 o
 -11  -5   2      135.35      138.80     21.73 o
 -10  -5   2       45.22       37.42     14.63 o
  -9  -5   2     1134.66     1210.07     31.11 o
  -8  -5   2      552.92      559.71     30.21 o
  -7  -5   2     1401.67     1478.71     42.46 o
  -6  -5   2     2034.76     2140.19     35.34 o
  -5  -5   2      657.61      634.68     16.14 o
  -4  -5   2     1871.03     1725.27     24.91 o
  -3  -5   2     4220.92     4204.97     55.60 o
  -2  -5   2     7929.84     8119.96     91.43 o
  -1  -5   2      370.03      419.44     12.86 o
   0  -5   2     5985.02     5717.77     57.45 o
   1  -5   2     3822.05     3879.33     63.72 o
   2  -5   2     3372.63     3149.24     70.57 o
   3  -5   2     1030.43      984.08     11.12 o
   4  -5   2     7326.89     7572.12     81.35 o
   5  -5   2      132.46      179.03      9.80 o
   6  -5   2      236.68      148.33      8.60 o
   7  -5   2      731.65      791.38     17.93 o
   8  -5   2    13789.54    14460.19     65.98 o
   9  -5   2      289.97      274.67     10.97 o
  10  -5   2      204.32      271.30     19.29 o
  11  -5   2      138.11      128.06      9.58 o
  12  -5   2      565.55      534.78     17.25 o
  13  -5   2      385.11      348.35     15.70 o
  14  -5   2      486.76      459.81     29.18 o
  16  -5   2      469.94      514.28     41.07 o
 -13  -4   2      294.19      341.57     39.28 o
 -12  -4   2       30.20        9.53     13.28 o
 -11  -4   2      192.00      214.45     18.86 o
 -10  -4   2       43.52       43.55     15.17 o
  -9  -4   2     1677.07     1828.85     46.24 o
  -8  -4   2      118.29      103.20     12.67 o
  -7  -4   2        7.54       10.82      6.49 o
  -6  -4   2     1279.57     1303.79     24.96 o
  -5  -4   2      643.25      604.04     36.86 o
  -4  -4   2     1063.05     1066.98     23.79 o
  -3  -4   2     8466.36     8926.10     65.80 o
  -2  -4   2     1637.74     1700.85     23.57 o
  -1  -4   2     3735.07     4014.52     95.64 o
   0  -4   2     5511.03     5707.27     64.58 o
   1  -4   2      756.18      736.54     10.23 o
   2  -4   2       99.86       75.33      3.40 o
   3  -4   2     6450.06     6849.62     71.21 o
   4  -4   2     4360.92     4481.86     50.81 o
   5  -4   2      400.65      412.42     12.04 o
   6  -4   2     5234.32     5209.59     55.90 o
   7  -4   2    10807.50    11134.85    103.39 o
   8  -4   2     3538.20     3428.48     51.04 o
   9  -4   2        0.68        7.90      7.13 o
  10  -4   2     2308.32     2482.24     31.28 o
  11  -4   2       24.25       37.49      7.04 o
  12  -4   2       29.28       21.25      7.88 o
  13  -4   2     1090.49     1059.42     30.10 o
  14  -4   2      150.99      132.85     14.08 o
  16  -4   2      943.02      854.49     51.30 o
 -14  -3   2      328.26      327.13     28.83 o
 -13  -3   2      118.92      109.60     19.82 o
 -12  -3   2        5.78       26.10     10.38 o
 -11  -3   2       24.83       27.34      7.67 o
 -10  -3   2      725.04      700.51     28.67 o
  -9  -3   2       35.36       33.73     11.96 o
  -8  -3   2        1.77       12.55     11.06 o
  -7  -3   2      100.16       93.41     11.29 o
  -6  -3   2      454.16      367.76     12.20 o
  -5  -3   2     5571.12     5482.31     74.86 o
  -4  -3   2        7.71        5.08      3.49 o
  -3  -3   2    11375.82    11886.25    162.91 o
  -2  -3   2     3596.36     3764.42     44.81 o
  -1  -3   2     7491.30     7462.78     82.74 o
   0  -3   2    11527.97    12140.30    116.96 o
   1  -3   2       84.13       63.41      3.11 o
   2  -3   2      586.16      508.82      9.20 o
   3  -3   2     1019.66     1043.33     10.98 o
   4  -3   2     3651.90     3925.75     63.77 o
   5  -3   2     4304.64     3965.07     37.53 o
   6  -3   2     2767.27     2857.23     37.57 o
   7  -3   2     6361.27     6657.98     69.16 o
   8  -3   2      248.81      259.46      9.48 o
   9  -3   2       37.67       40.59      5.73 o
  10  -3   2      242.05      234.94     18.51 o
  11  -3   2      147.00      153.79     10.21 o
  12  -3   2     2697.47     2866.95     57.77 o
  13  -3   2        5.77       11.56      7.55 o
  14  -3   2      517.03      479.19     44.02 o
  15  -3   2      784.85      737.90     42.90 o
 -14  -2   2      195.97      204.67     24.90 o
 -13  -2   2        3.66       18.82     10.62 o
 -12  -2   2       32.97       39.68     10.44 o
 -11  -2   2      554.96      575.73     23.22 o
 -10  -2   2     1798.00     1789.66     33.18 o
  -9  -2   2        3.42        8.57      7.61 o
  -8  -2   2        3.56        1.21      3.48 o
  -7  -2   2      771.13      840.23      8.56 o
  -6  -2   2     2117.59     2151.50     42.01 o
  -5  -2   2        2.05       11.70      4.67 o
  -4  -2   2       12.87       18.82      2.00 o
  -3  -2   2      174.97      152.38      3.14 o
  -2  -2   2      138.92      121.97      5.21 o
  -1  -2   2     1527.52     1522.40     10.20 o
   0  -2   2     4809.49     5060.12     76.04 o
   1  -2   2     2025.15     1928.29     11.71 o
   3  -2   2      235.10      228.23      4.03 o
   4  -2   2      827.52      714.15     11.83 o
   5  -2   2     1528.09     1455.46     18.72 o
   6  -2   2      113.79      128.42     18.73 o
   7  -2   2     1130.63     1251.85     19.97 o
   8  -2   2       12.84       12.11      4.81 o
   9  -2   2       16.12       15.70      4.25 o
  10  -2   2        8.68       11.49      6.06 o
  11  -2   2     1679.37     1713.58     39.85 o
  12  -2   2      122.82      132.89     14.62 o
  13  -2   2      342.93      296.76     20.16 o
  14  -2   2      287.55      282.69     28.65 o
  15  -2   2      331.99      301.95     28.13 o
 -15  -1   2       88.00       69.98     23.53 o
 -14  -1   2       23.89       24.35     16.65 o
 -13  -1   2      285.51      264.13     24.28 o
 -12  -1   2       11.35       27.48      8.66 o
 -11  -1   2     1560.14     1578.50     34.92 o
 -10  -1   2     1546.03     1583.26     51.58 o
  -9  -1   2      563.19      538.52     11.95 o
  -8  -1   2        5.58        6.50      5.46 o
  -7  -1   2     1696.63     1653.58     21.40 o
  -6  -1   2      725.69      579.94     14.12 o
  -5  -1   2     4589.37     5080.62     50.63 o
  -4  -1   2     2340.15     2058.61     19.77 o
  -3  -1   2      562.57      518.57      5.63 o
  -2  -1   2      929.31     1182.10     13.92 o
  -1  -1   2      188.00      188.85      3.13 o
   1  -1   2     4521.07     4742.18     82.00 o
   2  -1   2     3402.66     3742.19     22.32 o
   3  -1   2       27.56       28.72      2.73 o
   4  -1   2     7788.94     8274.90     47.31 o
   5  -1   2       76.49       86.11      5.25 o
   6  -1   2      439.14      327.12     10.69 o
   7  -1   2     3993.95     4123.06     38.91 o
   8  -1   2      115.11      107.68      7.14 o
   9  -1   2     1543.48     1597.77     30.73 o
  10  -1   2     1540.63     1533.33     50.38 o
  11  -1   2     1756.39     1971.29     35.01 o
  12  -1   2      510.36      471.82     21.99 o
  13  -1   2       35.86       30.03     12.29 o
  14  -1   2       34.71       15.35     12.36 o
  15  -1   2       24.65       34.02     18.18 o
 -14   0   2       70.50       42.57     12.12 o
 -13   0   2      381.72      373.93     22.09 o
 -12   0   2       35.75       16.94     10.17 o
 -11   0   2     1593.67     1716.39     59.44 o
 -10   0   2      312.33      243.09     11.01 o
  -9   0   2      484.11      454.49     13.04 o
  -8   0   2      152.56      137.54      6.71 o
  -7   0   2     2340.57     2492.85     46.98 o
  -6   0   2      289.70      342.83     30.64 o
  -5   0   2      258.52      244.64     10.41 o
  -4   0   2      187.89      209.76      5.80 o
  -3   0   2     1544.77     1743.69     33.85 o
  -2   0   2    10105.23     9910.42     96.26 o
  -1   0   2      149.40      144.25      2.02 o
   1   0   2     4255.34     4259.22     31.86 o
   2   0   2     7144.99     7159.84     55.65 o
   3   0   2     8447.48     9186.23     50.65 o
   4   0   2     1580.21     1793.01     19.92 o
   5   0   2      520.63      552.09     11.91 o
   6   0   2      316.64      274.33     11.43 o
   7   0   2     1069.14     1004.44     19.80 o
   8   0   2      959.82      924.88     14.95 o
   9   0   2        9.36       20.36      5.50 o
  10   0   2     5093.40     5267.54    100.51 o
  11   0   2      364.81      345.08     18.87 o
  12   0   2      285.84      238.82     17.12 o
  13   0   2       68.24      103.45     14.74 o
  14   0   2       81.25       76.52     23.56 o
 -14   1   2       80.87       76.41     11.61 o
 -13   1   2      227.22      258.29     19.06 o
 -12   1   2      317.56      304.90     20.04 o
 -11   1   2     2707.25     2699.25     42.28 o
 -10   1   2      315.13      287.64     13.39 o
  -9   1   2     2634.69     2573.55     58.51 o
  -8   1   2      969.31      936.61     15.11 o
  -7   1   2     5103.84     5069.36     94.90 o
  -6   1   2      780.94      778.27     29.50 o
  -5   1   2     2010.28     1788.33     31.62 o
  -4   1   2      184.56      196.13      6.47 o
  -3   1   2     2448.90     2311.19     49.98 o
  -1   1   2    12402.02    12467.82    168.90 o
   0   1   2    12643.37    12641.04     86.14 o
   1   1   2      624.40      797.47      7.60 o
   2   1   2     5326.74     5875.12     43.84 o
   3   1   2      991.16      973.42     13.15 o
   4   1   2     2320.23     2296.96     30.11 o
   5   1   2      136.89      100.99     13.10 o
   6   1   2     2351.15     2217.44     18.21 o
   7   1   2      471.09      492.79     10.03 o
   8   1   2     2280.32     2341.53     27.92 o
   9   1   2     2751.99     2784.73     40.81 o
  10   1   2      425.08      455.52     20.63 o
  11   1   2      234.67      246.22     18.53 o
  12   1   2       35.15       26.32      7.78 o
  13   1   2        4.34       25.70     12.52 o
  14   1   2        3.80       11.94     18.70 o
 -15   2   2       77.03       50.47     12.39 o
 -14   2   2       99.13      100.76     14.26 o
 -13   2   2        0.37       15.75      6.33 o
 -12   2   2     1037.90     1091.25     31.34 o
 -11   2   2     1517.61     1514.71     45.30 o
 -10   2   2      184.80      204.45     16.53 o
  -9   2   2       54.05       60.45      8.18 o
  -8   2   2     2980.65     2929.69     50.34 o
  -7   2   2      250.87      247.98      9.65 o
  -6   2   2     1291.62     1212.74     26.24 o
  -5   2   2      258.15      190.48      9.25 o
  -4   2   2       11.56       19.40      8.24 o
  -3   2   2      128.72      172.51      6.86 o
  -2   2   2     4693.56     4966.33     31.15 o
  -1   2   2    23861.00    24004.43     65.32 o
   0   2   2     7949.18     7764.13     66.38 o
   1   2   2      746.48      574.11      8.11 o
   2   2   2      129.57       95.33      4.88 o
   3   2   2    12621.21    13359.76     76.54 o
   4   2   2     1262.89     1368.00     18.11 o
   5   2   2     6729.76     7100.68     45.94 o
   6   2   2      451.52      462.39     10.03 o
   7   2   2      884.02      831.07     13.15 o
   8   2   2      517.95      545.64     20.08 o
   9   2   2     1375.66     1422.31     36.19 o
  10   2   2        2.72       11.91      9.99 o
  11   2   2       24.64       36.93     16.10 o
  12   2   2      214.87      178.92     24.38 o
  13   2   2      188.87      183.55     24.85 o
  14   2   2      357.80      332.26     26.52 o
 -16   3   2      335.90      338.04     31.50 o
 -15   3   2      690.66      699.12     31.31 o
 -14   3   2        5.95       26.88     12.32 o
 -13   3   2      574.96      583.33     43.93 o
 -12   3   2       83.95       55.26      9.51 o
 -11   3   2      207.81      238.48     12.97 o
 -10   3   2        4.29       23.25      7.28 o
  -9   3   2     1059.68     1008.90     16.41 o
  -8   3   2     3917.56     3830.88     33.76 o
  -7   3   2     1024.95      969.27     21.35 o
  -6   3   2        7.20       27.54     10.07 o
  -5   3   2     1183.72     1213.86     14.55 o
  -4   3   2     1023.90      969.22     13.41 o
  -3   3   2      243.51      191.43      6.81 o
  -2   3   2     4828.05     4600.65     33.48 o
  -1   3   2     1781.08     1650.04     16.79 o
   0   3   2      637.59      674.61     10.26 o
   1   3   2     2477.63     2794.09     31.21 o
   2   3   2     2010.04     1956.75     18.49 o
   3   3   2     1035.06     1045.39     18.29 o
   4   3   2     4226.42     4076.39     35.95 o
   5   3   2      140.58      138.24      7.16 o
   6   3   2      722.40      761.83     11.06 o
   7   3   2      276.15      275.93     16.45 o
   8   3   2      667.72      704.57     26.03 o
   9   3   2       26.29       28.87      8.70 o
  10   3   2     1161.95     1227.47     32.87 o
  11   3   2      374.22      297.00     18.78 o
  12   3   2      120.39      133.46     24.33 o
  13   3   2      989.20      820.06     42.46 o
 -15   4   2       93.17      117.80     16.08 o
 -14   4   2      770.31      800.16     34.11 o
 -13   4   2      163.64      148.31     19.07 o
 -12   4   2      157.83      156.01     10.91 o
 -11   4   2       10.94       20.38      7.75 o
 -10   4   2       38.15       43.59      6.83 o
  -9   4   2     3821.04     3960.70     64.88 o
  -8   4   2      169.69      187.80      8.99 o
  -7   4   2     1487.06     1467.79     49.78 o
  -6   4   2      301.91      271.79     23.67 o
  -5   4   2     3542.92     3772.03     53.49 o
  -4   4   2      759.75      731.69     14.13 o
  -3   4   2     3753.49     3665.24     42.31 o
  -2   4   2       87.84       65.46      7.36 o
  -1   4   2      726.86      752.53     23.92 o
   0   4   2      106.83       58.35      5.61 o
   1   4   2       69.72       93.29      6.10 o
   2   4   2     3762.43     3495.42     35.25 o
   3   4   2      671.28      749.48     17.76 o
   4   4   2     2362.50     2246.77     22.13 o
   5   4   2     1736.69     1662.00     20.45 o
   6   4   2       13.02       19.46      2.96 o
   7   4   2      427.70      448.55     21.04 o
   8   4   2        9.64       -3.92     11.61 o
   9   4   2      156.16      149.32     16.75 o
  10   4   2      407.10      403.13     20.93 o
  11   4   2     1202.86     1142.06     37.08 o
 -16   5   2      222.17      211.05     25.77 o
 -15   5   2       69.90       57.01     10.89 o
 -14   5   2      101.01       74.12     10.26 o
 -13   5   2      947.00      943.90     21.65 o
 -12   5   2      296.99      309.55     24.22 o
 -11   5   2      108.93      105.12      8.32 o
 -10   5   2        4.89       14.40      5.44 o
  -9   5   2      833.50      798.40     16.39 o
  -8   5   2      212.27      200.22      9.86 o
  -7   5   2      223.69      210.42      9.57 o
  -6   5   2     2991.50     3036.86     30.04 o
  -5   5   2     3113.73     3147.43     35.23 o
  -4   5   2     3051.36     3162.55     33.94 o
  -3   5   2      990.73     1080.91     18.69 o
  -2   5   2     3711.71     3510.57     35.63 o
  -1   5   2      409.40      432.64     13.14 o
   0   5   2       28.67       35.06      5.25 o
   1   5   2     2924.23     2971.54     28.01 o
   2   5   2     1683.02     1539.63     23.19 o
   3   5   2     1669.42     1451.31     16.73 o
   4   5   2      580.38      534.51     13.88 o
   5   5   2      706.91      686.57     14.67 o
   6   5   2       25.27       24.68      9.41 o
   7   5   2       38.69       42.96     11.02 o
   8   5   2      228.68      220.89     17.32 o
   9   5   2      864.61      860.90     31.82 o
  10   5   2      708.66      695.32     47.48 o
  12   5   2      430.03      415.47     32.79 o
 -16   6   2      200.74      176.82     23.28 o
 -15   6   2      375.36      336.87     22.75 o
 -14   6   2     1138.39     1214.62     25.14 o
 -13   6   2      479.62      482.71     17.28 o
 -12   6   2      946.36      964.23     26.45 o
 -11   6   2       35.58       40.98      6.10 o
 -10   6   2      513.19      457.64     15.06 o
  -9   6   2       85.50       80.60     13.23 o
  -8   6   2       13.74       18.14      6.02 o
  -7   6   2     6800.87     6822.33     79.14 o
  -6   6   2       42.92       52.00      6.93 o
  -5   6   2      186.24      157.78     10.43 o
  -4   6   2     1057.75     1001.60     21.60 o
  -3   6   2     7636.25     7514.78     68.66 o
  -2   6   2      139.95      130.52      8.41 o
  -1   6   2     5174.16     5397.62     58.34 o
   0   6   2      446.21      448.15     10.55 o
   1   6   2     2604.60     2531.85     53.14 o
   2   6   2       31.46       38.16      4.86 o
   3   6   2     3914.68     3875.68     87.32 o
   4   6   2      266.32      273.33      8.88 o
   5   6   2       45.09       56.92     11.45 o
   6   6   2      192.09      205.96     15.92 o
   7   6   2     1085.43     1132.68     33.51 o
   8   6   2      694.23      680.21     60.56 o
   9   6   2      110.86      114.81     24.67 o
  11   6   2      443.19      411.19     27.15 o
 -15   7   2       41.42       27.03      9.23 o
 -14   7   2     1499.27     1488.17     38.73 o
 -13   7   2      208.82      213.63     14.77 o
 -12   7   2      624.83      565.97     18.23 o
 -11   7   2     1340.40     1363.64     34.99 o
 -10   7   2      379.15      349.29     14.10 o
  -9   7   2      216.38      171.05     11.29 o
  -8   7   2      153.40      157.07     11.29 o
  -7   7   2      811.60      764.84     15.23 o
  -6   7   2      572.35      505.62     13.57 o
  -5   7   2      228.92      187.49      9.91 o
  -4   7   2     3383.58     3180.32     30.95 o
  -3   7   2     6819.17     6805.64     77.72 o
  -2   7   2     4982.48     4904.16     41.59 o
  -1   7   2        1.55       10.68      3.96 o
   0   7   2       34.81       25.88      5.01 o
   1   7   2      714.47      675.36     20.49 o
   2   7   2     1206.71     1159.26     19.60 o
   3   7   2      262.80      245.58     14.89 o
   4   7   2      855.28      800.26     26.54 o
   5   7   2       27.18       56.56     10.53 o
   6   7   2       34.19       24.08     18.56 o
   7   7   2     1695.52     1773.87     37.35 o
   8   7   2        0.07        8.10      6.28 o
  10   7   2      734.16      772.51     95.23 o
 -16   8   2        2.69        9.59      5.42 o
 -15   8   2      773.32      750.09     29.76 o
 -14   8   2      667.74      741.34     21.96 o
 -13   8   2     1027.27     1041.90     26.28 o
 -12   8   2       27.14       24.51      9.95 o
 -11   8   2     1969.88     2065.86     30.44 o
 -10   8   2       44.57       52.41     17.02 o
  -9   8   2       45.03       65.03      9.21 o
  -8   8   2       27.86       35.03      6.77 o
  -7   8   2      156.90      135.38      8.95 o
  -6   8   2      366.87      341.98     14.90 o
  -5   8   2      501.79      490.81     16.80 o
  -4   8   2     6890.04     6667.81     60.25 o
  -3   8   2      468.61      382.97     12.57 o
  -2   8   2      144.49      121.78      7.79 o
  -1   8   2     1387.24     1271.92     20.21 o
   0   8   2     2358.87     2288.03     28.27 o
   1   8   2      259.87      253.41     10.66 o
   2   8   2       87.49       74.49      7.43 o
   3   8   2      133.07      143.68      9.02 o
   4   8   2        5.01       18.39      9.20 o
   5   8   2      369.18      362.04     18.59 o
   6   8   2     1131.90     1142.48     32.65 o
   7   8   2     1021.07     1019.72     31.21 o
   9   8   2        4.82       21.83     13.49 o
 -16   9   2      400.18      409.22     37.65 o
 -15   9   2      564.84      481.62     34.42 o
 -14   9   2      171.82      110.37     18.29 o
 -13   9   2       91.74       95.46     10.64 o
 -12   9   2      236.48      250.51     13.79 o
 -11   9   2      620.59      608.68     26.86 o
 -10   9   2       39.82       22.06      7.95 o
  -9   9   2      428.83      442.46     20.03 o
  -8   9   2      383.15      400.52     18.63 o
  -7   9   2      256.77      294.73     19.38 o
  -6   9   2       20.63       17.21      5.54 o
  -5   9   2     1920.31     1849.42     27.88 o
  -4   9   2      646.99      591.36     18.19 o
  -3   9   2        5.32       12.26      5.39 o
  -2   9   2       95.93       97.56     10.12 o
  -1   9   2     3534.44     3552.50     37.40 o
   0   9   2      903.74      908.57     19.49 o
   1   9   2       89.98      100.50      9.00 o
   2   9   2      537.93      506.03     15.83 o
   3   9   2       48.31       39.77     13.50 o
   4   9   2     1011.93     1023.31     31.15 o
   5   9   2      172.66      168.94     23.02 o
   6   9   2     1004.92      980.09     68.09 o
   8   9   2      102.88       85.90     22.62 o
 -14  10   2       46.81       29.76     13.55 o
 -13  10   2       81.36       75.78     13.56 o
 -12  10   2      299.96      255.50     14.40 o
 -11  10   2      591.27      651.35     20.11 o
 -10  10   2        2.79        5.09      6.88 o
  -9  10   2      865.67      831.53     26.69 o
  -8  10   2     1064.42     1019.41     25.09 o
  -7  10   2       12.41       16.89      5.28 o
  -6  10   2      967.31      955.57     23.44 o
  -5  10   2     1987.73     2044.69     27.40 o
  -4  10   2     1717.44     1706.49     24.39 o
  -3  10   2      429.58      430.70     14.44 o
  -2  10   2       93.98       86.22      9.63 o
  -1  10   2     4926.23     4979.32     61.52 o
   0  10   2      235.13      209.58     11.81 o
   1  10   2      568.08      583.03     25.88 o
   2  10   2       42.70       56.65     13.65 o
   3  10   2      157.26      139.39     18.17 o
   4  10   2        1.17       11.55      7.57 o
   5  10   2      142.40      148.90     15.80 o
   6  10   2      145.67       84.84     23.82 o
   7  10   2       19.09       25.63      8.47 o
 -15  11   2       28.93       47.04     25.74 o
 -13  11   2      166.28      166.08     40.54 o
 -12  11   2      417.08      382.29     22.62 o
 -11  11   2      430.77      428.41     19.08 o
 -10  11   2      239.07      252.10     14.56 o
  -9  11   2      152.11      143.16     11.81 o
  -8  11   2     3381.51     3591.06     69.98 o
  -7  11   2       97.83       98.83      8.76 o
  -6  11   2      791.20      761.69     20.25 o
  -5  11   2      199.04      197.33     13.10 o
  -4  11   2       12.90       14.87      4.75 o
  -3  11   2     1164.94     1156.69     32.69 o
  -2  11   2      530.21      507.59     19.46 o
  -1  11   2      564.79      536.72     19.33 o
   0  11   2      281.35      309.74     15.33 o
   1  11   2      546.70      552.64     25.42 o
   2  11   2      739.97      765.01     30.80 o
   3  11   2       18.33       18.19      8.41 o
   4  11   2      309.46      290.27     19.15 o
   6  11   2      190.50      180.73     50.96 o
 -15  12   2       72.78       64.57     14.08 o
 -14  12   2       27.69       37.47     24.12 o
 -12  12   2     1727.73     1757.25     68.89 o
 -11  12   2      560.51      561.97     19.56 o
 -10  12   2      696.51      650.00     22.60 o
  -9  12   2      216.95      221.69     26.68 o
  -8  12   2     1263.61     1317.10     23.98 o
  -7  12   2      664.16      610.15     19.99 o
  -6  12   2      188.40      198.94     13.71 o
  -5  12   2      394.07      438.10     18.54 o
  -4  12   2       37.77       38.75     12.35 o
  -3  12   2       78.17       79.75     10.14 o
  -2  12   2        6.86       14.12      6.19 o
  -1  12   2      172.19      177.51     13.10 o
   0  12   2      182.81      208.40     22.94 o
   1  12   2        5.85       24.16     11.84 o
   2  12   2      219.74      206.54     31.97 o
   4  12   2      167.04      161.95     36.99 o
   5  12   2      156.18      207.63     19.05 o
 -14  13   2       28.52       27.20      8.14 o
 -13  13   2      857.20      939.59     52.82 o
 -12  13   2      123.60       95.02     26.89 o
 -11  13   2       32.11       14.00      8.47 o
 -10  13   2        3.10       12.23      4.89 o
  -9  13   2      926.38      932.85     24.71 o
  -8  13   2       92.80       99.43     11.23 o
  -7  13   2       68.56       85.66     10.94 o
  -6  13   2      833.09      840.97     23.93 o
  -5  13   2     1085.24     1073.61     26.98 o
  -4  13   2       70.13       78.68     14.43 o
  -3  13   2      612.83      579.06     19.56 o
  -2  13   2       52.21       75.95     11.16 o
  -1  13   2       22.90       14.97      6.25 o
   0  13   2      720.56      701.84     35.32 o
   1  13   2        0.38       20.81      8.83 o
   2  13   2      351.77      383.84     35.43 o
   3  13   2       33.21       23.53      9.00 o
   4  13   2      798.00      856.48     32.19 o
 -13  14   2      390.92      403.42     27.82 o
 -12  14   2      103.40       90.39     15.27 o
 -10  14   2        8.21       37.18     15.12 o
  -9  14   2      147.07      101.29     19.79 o
  -8  14   2       30.97       40.36     10.37 o
  -7  14   2     1537.03     1542.00     28.54 o
  -6  14   2       24.81       38.99      9.93 o
  -5  14   2      288.86      287.57     18.62 o
  -4  14   2      138.13      113.59     18.88 o
  -3  14   2     1216.86     1303.57     59.68 o
  -2  14   2      323.56      314.52     23.10 o
  -1  14   2      121.71      119.97     22.38 o
   1  14   2        8.49       13.09     11.93 o
   2  14   2      137.04      140.42     25.12 o
 -12  15   2      239.76      232.36     23.42 o
 -11  15   2        1.69        9.21     26.73 o
 -10  15   2       33.27       46.05     15.80 o
  -8  15   2      253.59      182.65     21.63 o
  -7  15   2      841.80      914.02     50.04 o
  -6  15   2      345.36      333.02     19.50 o
  -5  15   2        1.61        9.13      9.92 o
  -4  15   2      261.45      273.23     22.93 o
  -3  15   2       35.36       24.03      8.92 o
  -2  15   2       24.56       45.65     18.45 o
  -1  15   2        1.92       32.67     26.53 o
   0  15   2       36.86       22.81     11.21 o
  -9  16   2        6.03       12.02      8.20 o
  -8  16   2       29.50       34.99     16.01 o
  -7  16   2       14.38       18.89      8.14 o
  -6  16   2       76.67       59.05     16.81 o
  -5  16   2      156.61      140.01     25.34 o
  -4  16   2       49.90       48.16     13.60 o
  -3  16   2       75.84       52.72     31.38 o
   2 -17   3      246.47      236.14     31.51 o
   3 -17   3        3.53       -7.97     17.51 o
   4 -17   3      484.12      526.78     37.78 o
   5 -17   3      193.76      214.81     30.00 o
   6 -17   3      224.24      160.46     17.51 o
   7 -17   3        4.35       19.49     12.40 o
   8 -17   3      589.38      606.46     28.05 o
   9 -17   3     1003.49     1003.11     37.91 o
  10 -17   3       48.28       55.31     15.16 o
   0 -16   3       77.63       62.35     19.42 o
   1 -16   3       10.55        9.82      6.34 o
   2 -16   3      186.47      191.06     30.37 o
   3 -16   3        9.08       16.25     13.28 o
   4 -16   3      511.38      498.16     29.13 o
   5 -16   3       28.65       47.53     15.67 o
   6 -16   3        2.85       21.66     14.62 o
   7 -16   3       85.22       98.82     17.67 o
  10 -16   3       81.20       87.86     16.70 o
  11 -16   3       10.17       17.95      9.68 o
  12 -16   3      293.49      320.37     26.22 o
  -2 -15   3      248.42      264.13     42.14 o
  -1 -15   3       22.68       13.06     16.96 o
   0 -15   3       13.67       15.48     11.55 o
   1 -15   3       22.53       29.90     10.66 o
   2 -15   3      421.74      415.09     19.64 o
   3 -15   3       40.01       32.83      7.03 o
   4 -15   3      379.30      435.43     28.46 o
   5 -15   3      326.61      311.93     19.39 o
   6 -15   3      146.54      149.01     18.95 o
   7 -15   3     1048.40     1135.68     67.39 o
   8 -15   3      182.43      158.87     18.39 o
   9 -15   3       26.48       34.01     12.55 o
  12 -15   3      483.19      499.88     29.82 o
  13 -15   3       49.22       27.58     16.28 o
  -4 -14   3      911.30      870.76     29.22 o
  -3 -14   3        1.66        6.60      8.09 o
  -2 -14   3       25.20       24.81     11.31 o
  -1 -14   3       16.36       30.56      9.35 o
   0 -14   3      100.83      101.55     14.09 o
   1 -14   3       22.45       19.37      9.44 o
   2 -14   3       53.90       67.14     10.61 o
   3 -14   3      963.52      994.46     23.38 o
   4 -14   3        5.03        9.81      4.64 o
   5 -14   3      737.82      736.47     51.02 o
   6 -14   3      726.53      772.74     26.37 o
   7 -14   3     1566.16     1634.24     52.92 o
   8 -14   3        0.73       19.34      8.98 o
   9 -14   3       52.40       64.81     18.81 o
  10 -14   3       22.56       17.05      9.21 o
  13 -14   3       61.36       86.36     47.00 o
  14 -14   3      513.49      554.85     58.67 o
  -5 -13   3      129.73      194.42     33.58 o
  -3 -13   3        2.25        9.78      8.24 o
  -2 -13   3      148.48      150.91     15.53 o
  -1 -13   3      157.55      141.33     16.44 o
   0 -13   3      578.29      556.31     28.46 o
   1 -13   3      320.20      295.94     17.19 o
   2 -13   3     1824.30     1834.82     28.22 o
   3 -13   3      639.86      655.55     21.38 o
   4 -13   3       58.68       60.11      8.13 o
   5 -13   3     1760.60     1683.25     62.03 o
   6 -13   3     1206.66     1177.07     36.13 o
   7 -13   3     3008.71     3045.44     50.81 o
   8 -13   3      770.70      766.58     40.49 o
   9 -13   3      157.35      152.19     19.15 o
  10 -13   3      553.74      581.71     26.98 o
  11 -13   3      602.76      600.32     55.27 o
  12 -13   3        0.40        2.10     11.69 o
  13 -13   3      193.99      168.32     23.41 o
  14 -13   3       23.89       36.04     15.20 o
  15 -13   3      200.14      173.53     23.85 o
  -7 -12   3       14.59       28.36     13.04 o
  -5 -12   3       42.21       33.48     28.95 o
  -4 -12   3      137.68      146.04     15.17 o
  -3 -12   3       14.03       25.18     13.62 o
  -2 -12   3     1125.71     1129.10     31.35 o
  -1 -12   3      395.79      367.21     20.39 o
   0 -12   3      769.51      774.02     19.63 o
   1 -12   3       57.42       40.04      7.88 o
   2 -12   3      850.00      865.87     21.48 o
   3 -12   3       42.55       41.71      8.40 o
   4 -12   3       94.78       96.99      9.28 o
   5 -12   3      190.68      200.65     10.18 o
   6 -12   3     1479.21     1473.90     28.79 o
   7 -12   3       70.54       61.45     13.35 o
   8 -12   3     1545.27     1651.18     37.51 o
   9 -12   3     1052.49     1038.04     71.35 o
  10 -12   3      209.06      207.23     17.94 o
  11 -12   3      165.15      148.46     17.14 o
  12 -12   3      130.27      139.54     15.90 o
  13 -12   3        2.73        8.13     10.53 o
  15 -12   3      199.85      248.54     22.59 o
  -8 -11   3      443.03      385.45     36.44 o
  -7 -11   3      148.15       98.55     20.51 o
  -6 -11   3       26.04       36.11     10.36 o
  -5 -11   3      376.47      388.86     20.36 o
  -4 -11   3      704.14      693.73     27.28 o
  -3 -11   3      307.86      331.37     29.15 o
  -2 -11   3      512.61      516.09     23.03 o
  -1 -11   3     2388.18     2511.63     62.84 o
   0 -11   3       12.77       13.69      4.66 o
   1 -11   3      143.00      142.67      8.77 o
   2 -11   3       34.02       20.05      7.23 o
   3 -11   3       38.84       43.24      8.07 o
   4 -11   3      398.14      363.08     10.99 o
   5 -11   3        3.05        7.47      3.74 o
   6 -11   3      681.78      696.79     20.05 o
   7 -11   3       13.39       18.52      9.00 o
   8 -11   3      442.49      438.67     20.93 o
   9 -11   3       34.66       46.46     10.81 o
  10 -11   3      602.26      571.98     26.48 o
  11 -11   3      447.71      427.51     22.38 o
  12 -11   3      323.19      339.47     36.07 o
  13 -11   3      608.76      556.00     27.36 o
  14 -11   3       19.46       15.95     11.36 o
  -9 -10   3        6.59       21.70     20.21 o
  -8 -10   3      157.93      126.02     17.84 o
  -7 -10   3      199.02      186.86     19.11 o
  -6 -10   3        1.43       19.62     13.93 o
  -5 -10   3      349.33      326.96     20.59 o
  -4 -10   3      184.26      165.07     17.56 o
  -3 -10   3        5.10       11.90     14.13 o
  -2 -10   3     1671.36     1588.07     30.32 o
  -1 -10   3      650.87      594.36     14.64 o
   0 -10   3      724.97      731.57     17.76 o
   1 -10   3      258.71      261.13     10.55 o
   2 -10   3      146.46      162.20      9.46 o
   3 -10   3      398.43      428.74     11.89 o
   4 -10   3        0.67       11.36      4.81 o
   5 -10   3     2135.08     2135.52     32.64 o
   6 -10   3      189.02      171.93      8.82 o
   7 -10   3     1075.37     1140.54     23.93 o
   8 -10   3        3.67        3.69      5.89 o
   9 -10   3      478.55      436.40     19.16 o
  10 -10   3      454.16      370.83     21.13 o
  11 -10   3     1417.05     1412.16     34.69 o
  12 -10   3        3.44        9.10      7.03 o
  13 -10   3      533.31      472.66     28.18 o
  14 -10   3        1.60       12.54     12.50 o
  15 -10   3       28.13       31.27     14.79 o
  16 -10   3      301.95      244.78     31.93 o
  -9  -9   3        3.41       13.80      8.06 o
  -8  -9   3      583.40      525.19     33.36 o
  -7  -9   3      279.49      209.61     18.16 o
  -6  -9   3     1348.74     1449.76     32.11 o
  -5  -9   3       24.03       -8.72      9.98 o
  -4  -9   3      407.29      417.55     16.54 o
  -3  -9   3        3.02       19.03      6.50 o
  -2  -9   3     1793.76     1810.62     28.70 o
  -1  -9   3     1218.23     1231.82     24.78 o
   0  -9   3        6.66       10.61      4.17 o
   1  -9   3     3411.54     3423.21     58.83 o
   2  -9   3     1973.30     2091.95     46.10 o
   3  -9   3      383.06      344.98      9.75 o
   4  -9   3     4055.72     4030.05     55.19 o
   5  -9   3       34.07       34.43      6.27 o
   6  -9   3       85.42       96.21      6.06 o
   7  -9   3       21.66       16.37      4.38 o
   8  -9   3        1.13       14.21      7.25 o
   9  -9   3       90.69       73.70     13.14 o
  10  -9   3      125.82       95.80     11.60 o
  11  -9   3      416.11      424.87     33.46 o
  12  -9   3       22.23       30.43     14.95 o
  13  -9   3      111.97       97.67     16.34 o
  14  -9   3      375.71      349.61     22.10 o
  15  -9   3      513.54      508.86     34.24 o
  16  -9   3      241.51      162.41     28.63 o
 -10  -8   3        2.11       19.68      9.68 o
  -9  -8   3       37.58       33.45     13.02 o
  -8  -8   3      237.45      250.92     18.50 o
  -7  -8   3     1192.98     1179.58     33.58 o
  -6  -8   3     1540.98     1425.85     67.02 o
  -5  -8   3      874.98      834.66     27.40 o
  -4  -8   3       45.22       48.03     10.36 o
  -3  -8   3        2.66        7.88      3.31 o
  -2  -8   3      330.80      339.24      9.26 o
  -1  -8   3     1901.75     1741.62     38.37 o
   0  -8   3     5032.91     5221.68     61.03 o
   1  -8   3      838.33      867.90     13.47 o
   2  -8   3    10262.16    10276.09    162.48 o
   3  -8   3     2070.51     2206.53     37.57 o
   4  -8   3     4656.31     4541.71     90.65 o
   5  -8   3       65.37       50.89      5.14 o
   6  -8   3      193.68      177.72      7.63 o
   7  -8   3       37.35       35.76      4.80 o
   8  -8   3      162.77      144.76      7.48 o
   9  -8   3     1150.22     1068.56     34.09 o
  10  -8   3      673.54      720.34     21.92 o
  11  -8   3     2769.21     2761.48     45.40 o
  12  -8   3      414.35      372.34     23.78 o
  13  -8   3      259.89      204.62     18.64 o
  14  -8   3     2321.57     2380.13     83.56 o
  15  -8   3      388.88      331.94     32.43 o
  16  -8   3       41.39       52.88     18.56 o
 -11  -7   3       13.83       20.07     12.37 o
 -10  -7   3      324.00      324.59     27.87 o
  -9  -7   3      812.61      801.65     30.14 o
  -8  -7   3      557.75      615.04     25.03 o
  -7  -7   3     4616.53     5082.51     73.24 o
  -6  -7   3      914.65      906.90     29.19 o
  -5  -7   3      292.75      298.30     15.95 o
  -4  -7   3      834.92      794.22     22.69 o
  -3  -7   3       88.61       75.53      5.71 o
  -2  -7   3     1842.49     1668.54     17.24 o
  -1  -7   3       84.15       92.67      7.10 o
   0  -7   3     6817.92     6715.09     79.37 o
   1  -7   3      625.32      487.55     10.85 o
   2  -7   3      540.56      440.87     12.78 o
   3  -7   3     4958.96     5207.05     62.20 o
   4  -7   3      701.82      661.58     15.02 o
   5  -7   3       41.76       39.03      4.93 o
   6  -7   3      402.59      384.14      9.93 o
   7  -7   3       70.08       77.49     11.28 o
   8  -7   3     1999.93     1993.56     26.34 o
   9  -7   3     1674.42     1629.07     24.82 o
  10  -7   3     4330.33     4554.96     41.61 o
  11  -7   3     2311.26     2265.96     50.06 o
  12  -7   3      583.59      586.07     24.53 o
  13  -7   3      178.52      124.89     14.31 o
  14  -7   3     1594.33     1596.86     35.17 o
  15  -7   3      407.87      369.85     25.51 o
  16  -7   3        1.50        4.78      8.41 o
 -12  -6   3        2.04       34.41     15.09 o
 -11  -6   3      225.83      239.38     26.88 o
 -10  -6   3      141.15      139.94     17.06 o
  -9  -6   3      838.07      817.43     42.91 o
  -8  -6   3     1453.67     1565.03     34.77 o
  -7  -6   3      133.92      145.23     25.14 o
  -6  -6   3       13.20       12.34      9.10 o
  -5  -6   3       87.31       78.40     13.37 o
  -4  -6   3     1381.81     1402.51     16.82 o
  -3  -6   3     1215.82     1158.84     14.96 o
  -2  -6   3     1501.98     1474.38     37.29 o
  -1  -6   3     1956.85     1582.01     22.20 o
   0  -6   3      179.91      156.69      8.05 o
   1  -6   3     1433.50     1300.91     28.48 o
   2  -6   3      167.46      227.18      9.98 o
   3  -6   3     6728.47     6895.28     75.13 o
   4  -6   3     1746.36     1798.41     22.20 o
   5  -6   3      359.48      294.60      7.87 o
   6  -6   3      498.19      509.56     16.86 o
   7  -6   3      113.41       69.52      9.31 o
   8  -6   3     2486.52     2599.20     28.73 o
   9  -6   3      173.46      151.65      9.09 o
  10  -6   3      297.51      293.79     12.60 o
  11  -6   3       49.13       53.05      7.95 o
  12  -6   3      284.36      273.13     12.47 o
  13  -6   3     1236.83     1132.19     70.81 o
  14  -6   3      927.56      899.06     35.00 o
  16  -6   3       18.72       19.77     13.47 o
 -13  -5   3       50.55       28.47     25.81 o
 -12  -5   3      150.64      169.59     23.85 o
 -11  -5   3       88.08       81.12     12.70 o
 -10  -5   3      948.04      897.56     30.58 o
  -9  -5   3      175.17      166.23     14.15 o
  -8  -5   3      802.04      823.54     25.21 o
  -7  -5   3        0.59        2.37      7.86 o
  -6  -5   3       31.49       39.84      9.50 o
  -5  -5   3      513.11      501.82     14.68 o
  -4  -5   3     2605.84     2576.69     20.98 o
  -3  -5   3     4363.13     4366.71     24.65 o
  -2  -5   3     3742.82     3611.71     48.65 o
  -1  -5   3      890.66     1086.36     29.12 o
   0  -5   3    13827.70    14935.26    196.79 o
   1  -5   3      272.00      266.30      6.99 o
   2  -5   3       82.25       71.91      5.05 o
   3  -5   3     3133.48     3195.03     32.98 o
   4  -5   3      721.91      740.77     10.49 o
   5  -5   3      432.25      683.23     29.27 o
   6  -5   3     1047.35     1149.60     22.31 o
   7  -5   3     5175.83     5095.17     45.03 o
   8  -5   3       38.12       54.70      5.97 o
   9  -5   3      645.30      616.11     14.55 o
  10  -5   3      738.34      673.19     15.84 o
  11  -5   3      176.76      158.32     10.34 o
  12  -5   3       80.95       78.24      8.69 o
  13  -5   3       74.22       68.12      8.27 o
  14  -5   3      395.92      469.98     34.63 o
  16  -5   3       27.11       12.51     11.95 o
 -13  -4   3       62.87       79.81     16.50 o
 -12  -4   3       14.16        4.37     10.24 o
 -11  -4   3     1758.93     1801.29     41.18 o
 -10  -4   3       42.44       29.00     11.41 o
  -9  -4   3      707.23      722.25     28.21 o
  -8  -4   3      295.61      294.40     16.33 o
  -7  -4   3     1170.92     1156.14     36.95 o
  -6  -4   3      708.08      644.60     20.58 o
  -5  -4   3     1709.67     1790.15     25.28 o
  -4  -4   3     2489.25     2189.75     46.18 o
  -3  -4   3      233.92      305.00      9.93 o
  -2  -4   3    10230.90    11214.94     78.33 o
  -1  -4   3    12308.75    13034.10    117.47 o
   0  -4   3      191.98      178.27      5.50 o
   1  -4   3     1068.29     1091.36     18.78 o
   2  -4   3       36.74       34.43      1.99 o
   3  -4   3      799.49      688.91     12.89 o
   4  -4   3      712.40      802.32      8.10 o
   5  -4   3      213.32      212.49     12.78 o
   6  -4   3    15799.24    16857.80    156.54 o
   7  -4   3     1258.94     1307.35     23.25 o
   8  -4   3      623.21      630.70     12.47 o
   9  -4   3     1562.52     1566.44     27.65 o
  10  -4   3      213.87      191.42     11.05 o
  11  -4   3     1116.92     1009.10     45.27 o
  12  -4   3        3.47        5.28      6.84 o
  13  -4   3      433.79      467.38     22.64 o
  14  -4   3      205.01      171.78     25.48 o
 -13  -3   3      373.01      374.31     31.21 o
 -12  -3   3      198.35      203.45     31.46 o
 -11  -3   3      649.47      579.90     28.61 o
 -10  -3   3        7.94       18.49     11.23 o
  -9  -3   3      139.56      127.94     12.76 o
  -8  -3   3      951.72     1010.15     29.30 o
  -7  -3   3      704.55      756.23     18.65 o
  -6  -3   3     3150.37     3193.15     25.78 o
  -5  -3   3     3463.60     3399.58     36.61 o
  -4  -3   3     6251.18     6557.06     57.04 o
  -3  -3   3       73.15       49.22      2.50 o
  -2  -3   3     2053.65     2229.18     16.51 o
  -1  -3   3     2104.22     2222.64     18.32 o
   0  -3   3       13.83        8.80      1.56 o
   1  -3   3      199.19      166.42      3.18 o
   2  -3   3    10118.59    10465.05     69.67 o
   3  -3   3      416.70      401.72     16.12 o
   4  -3   3     3298.78     3256.96     32.99 o
   5  -3   3      313.25      311.86     13.07 o
   6  -3   3     6824.85     7370.73     64.22 o
   7  -3   3      415.38      451.57     17.23 o
   8  -3   3      127.19      154.41      8.17 o
   9  -3   3      299.29      280.88     13.38 o
  10  -3   3      755.07      725.74     18.54 o
  11  -3   3      260.48      257.58     12.20 o
  12  -3   3      271.52      244.92     17.20 o
  13  -3   3      553.85      616.98     37.50 o
  14  -3   3       75.30       38.80     19.66 o
  15  -3   3       57.37       67.38     15.25 o
 -14  -2   3      219.85      227.09     23.58 o
 -13  -2   3      262.51      223.07     21.36 o
 -12  -2   3      453.09      401.41     24.29 o
 -11  -2   3       18.99       15.30      8.14 o
 -10  -2   3       19.90       22.52     10.85 o
  -9  -2   3      343.48      369.28     18.40 o
  -8  -2   3      120.21      109.43      6.40 o
  -7  -2   3     2401.17     2558.12     25.76 o
  -6  -2   3      392.70      352.12      5.46 o
  -5  -2   3     5007.25     4844.38     39.87 o
  -4  -2   3      723.21      819.42     11.45 o
  -3  -2   3     3884.15     3966.87     24.30 o
  -2  -2   3     1671.18     1633.36     11.20 o
  -1  -2   3      588.23      628.65     11.35 o
   1  -2   3     1788.70     1778.47     21.52 o
   2  -2   3     4996.19     4995.27     71.31 o
   3  -2   3     1272.33     1270.27     12.08 o
   4  -2   3     7725.02     8732.84     69.56 o
   5  -2   3      760.73      731.88     20.69 o
   6  -2   3      310.29      292.51     10.10 o
   7  -2   3        8.78       10.57      4.40 o
   8  -2   3     4990.81     5089.14     58.02 o
   9  -2   3      472.36      484.68     14.31 o
  10  -2   3     1006.19     1037.75     20.80 o
  11  -2   3      140.69      131.81      9.66 o
  12  -2   3      678.32      723.00     23.26 o
  13  -2   3        8.45       10.71      5.42 o
  14  -2   3       56.01       64.72     16.20 o
  15  -2   3        2.13       -4.14     11.50 o
 -15  -1   3        0.02       25.07     13.47 o
 -14  -1   3       48.61       23.03     18.93 o
 -13  -1   3       52.99       48.98     11.71 o
 -12  -1   3      220.24      185.41     14.50 o
 -11  -1   3      104.38       52.74     12.76 o
 -10  -1   3      451.27      470.26     19.98 o
  -9  -1   3      426.57      402.46     11.59 o
  -8  -1   3      460.00      434.11      9.81 o
  -7  -1   3      426.16      421.72      9.69 o
  -6  -1   3     1206.64     1205.53     18.75 o
  -5  -1   3       10.25       10.23      4.64 o
  -4  -1   3       18.57       22.61      3.19 o
  -3  -1   3     1670.90     1672.28     13.94 o
  -2  -1   3     1032.51      940.97      6.84 o
   0  -1   3      209.15      186.50      2.99 o
   1  -1   3     4471.03     4560.03     91.85 o
   2  -1   3     8370.42     8785.34     40.94 o
   3  -1   3     5701.16     6051.31     36.11 o
   4  -1   3     3480.32     3801.30     42.67 o
   5  -1   3      317.50      241.08     10.83 o
   6  -1   3      722.93      535.07     13.38 o
   7  -1   3      539.12      499.86     15.14 o
   8  -1   3     1439.93     1500.24     22.43 o
   9  -1   3     2070.53     2056.76     53.32 o
  10  -1   3       18.15       23.43     11.43 o
  11  -1   3      343.78      331.71     30.66 o
  12  -1   3      136.94      145.46     18.90 o
  13  -1   3        0.89       14.36     11.49 o
  14  -1   3       13.38       21.07     18.86 o
  15  -1   3       18.77       35.03     14.60 o
 -15   0   3        4.37       21.42     12.84 o
 -14   0   3        4.34       11.60      7.31 o
 -13   0   3       10.44       23.64      7.58 o
 -12   0   3      811.99      887.31     30.10 o
 -11   0   3       14.59       24.15     11.75 o
 -10   0   3     3515.50     3656.25     46.57 o
  -9   0   3      973.37      889.25     15.54 o
  -8   0   3     2095.72     2039.73     24.08 o
  -7   0   3     1683.42     1479.66     27.70 o
  -6   0   3     2710.56     2700.13     54.58 o
  -5   0   3       13.79       20.39      3.82 o
  -4   0   3       96.18      112.28      5.34 o
  -3   0   3     5217.50     5553.00     57.55 o
  -2   0   3        7.37        7.54      2.14 o
  -1   0   3      245.47      227.05      5.16 o
   1   0   3     8395.05     9347.56     64.45 o
   2   0   3        5.28       16.02      4.56 o
   3   0   3     8119.62     8274.79     84.49 o
   4   0   3      173.28      199.03      9.62 o
   5   0   3       17.87       72.80     12.38 o
   6   0   3     1297.59     1410.00     21.73 o
   7   0   3     1812.86     1737.60     25.81 o
   8   0   3      139.32      136.78      8.62 o
   9   0   3     1373.71     1393.57     27.86 o
  10   0   3      368.69      398.98     47.68 o
  11   0   3      831.53      922.39     27.99 o
  12   0   3       83.71       63.81     10.93 o
  13   0   3       42.56       20.14     15.02 o
  14   0   3       29.22       33.62     16.38 o
 -15   1   3      505.79      566.62     38.19 o
 -14   1   3        4.07       26.80      9.13 o
 -13   1   3      354.61      391.40     20.60 o
 -12   1   3      423.11      408.20     22.63 o
 -11   1   3      844.58      853.97     29.54 o
 -10   1   3     1601.65     1583.92     26.12 o
  -9   1   3     4026.75     4153.17    119.47 o
  -8   1   3      229.08      216.61      8.58 o
  -7   1   3     3736.06     3878.08     72.47 o
  -6   1   3       32.11       23.54      7.93 o
  -5   1   3     1416.38     1282.07     14.61 o
  -4   1   3     1396.21     1349.57     29.25 o
  -3   1   3        0.52        5.62      3.38 o
  -2   1   3     4941.56     4907.33     28.83 o
  -1   1   3    11692.39    11979.45    110.85 o
   0   1   3    10088.04    10536.44    147.45 o
   1   1   3        0.09       20.16      3.32 o
   2   1   3       81.17       61.96      5.25 o
   3   1   3      325.77      337.13      8.24 o
   4   1   3     1381.88     1373.30     25.93 o
   5   1   3     2963.74     2950.59     42.49 o
   6   1   3     1636.00     1766.21     41.62 o
   7   1   3     1330.00     1413.78     20.96 o
   8   1   3     1417.56     1450.11     32.21 o
   9   1   3        6.53       18.42     21.42 o
  10   1   3      386.84      383.12     20.56 o
  11   1   3       53.21       45.80     10.26 o
  12   1   3        4.69       13.56      6.16 o
  13   1   3       53.67       42.26     12.78 o
  14   1   3       35.16       19.95     13.87 o
 -15   2   3       58.07       73.33     15.70 o
 -14   2   3      105.93       88.09     24.41 o
 -13   2   3      770.58      831.70     31.12 o
 -12   2   3       25.79       44.89      9.41 o
 -11   2   3     2882.31     3066.99     51.49 o
 -10   2   3       42.44       40.34      5.90 o
  -9   2   3      684.21      682.70     27.03 o
  -8   2   3     1772.03     1832.17     22.99 o
  -7   2   3       92.84       83.21      7.01 o
  -6   2   3      791.61      728.02     18.78 o
  -5   2   3        4.61       12.58      3.22 o
  -4   2   3      563.51      581.65     10.07 o
  -3   2   3     4201.97     3803.91     33.46 o
  -2   2   3      237.23      228.89      6.90 o
  -1   2   3     5535.13     5256.69     86.34 o
   0   2   3      632.12      654.76     17.22 o
   1   2   3        1.75        4.46      5.03 o
   2   2   3     1433.01     1542.64     17.35 o
   3   2   3     6529.25     6754.01     49.85 o
   4   2   3     3502.20     3757.98     72.77 o
   5   2   3      297.69      318.46      9.14 o
   6   2   3      407.76      392.95      9.80 o
   7   2   3      187.55      208.84      8.18 o
   8   2   3      638.09      666.83     23.06 o
   9   2   3      220.68      193.55     16.09 o
  10   2   3      349.29      345.28     21.50 o
  11   2   3      869.53      894.03     28.00 o
  12   2   3      888.66      997.30     47.51 o
  13   2   3       22.12       24.92     11.82 o
 -15   3   3       80.39       90.14     14.80 o
 -14   3   3     1821.01     1920.43     59.68 o
 -13   3   3      336.40      363.45     20.26 o
 -12   3   3      203.53      209.41     11.33 o
 -11   3   3      224.28      222.81     18.53 o
 -10   3   3      364.22      381.96     13.53 o
  -9   3   3      489.47      493.72     12.48 o
  -8   3   3      118.34      125.35      7.66 o
  -7   3   3     3910.35     3774.33     86.04 o
  -6   3   3      477.86      479.32     13.00 o
  -5   3   3     5431.86     5356.27     50.72 o
  -4   3   3     1404.42     1312.27     16.23 o
  -3   3   3      271.83      300.73      8.46 o
  -2   3   3      622.39      634.38      9.83 o
  -1   3   3     4563.72     5018.33     44.05 o
   0   3   3     2131.61     2307.30     20.45 o
   1   3   3      971.58      825.85     15.50 o
   2   3   3     2905.70     2953.84     30.62 o
   3   3   3     6519.87     6309.02     42.88 o
   4   3   3     1455.31     1527.80     23.08 o
   5   3   3      575.19      560.17     11.88 o
   6   3   3      248.86      250.54     11.51 o
   7   3   3        6.11       11.52      7.20 o
   8   3   3        9.89       13.47      7.56 o
   9   3   3       53.73       64.03      9.82 o
  10   3   3     1927.68     1880.10     46.99 o
  11   3   3        6.21       15.88      8.06 o
  13   3   3     1182.45     1188.02     58.27 o
 -16   4   3       40.94       89.04     22.76 o
 -15   4   3      335.72      322.99     28.53 o
 -14   4   3      946.75      919.15     29.43 o
 -13   4   3      103.08       73.47     15.93 o
 -12   4   3       42.33       34.57      8.02 o
 -11   4   3       85.25       83.81     11.01 o
 -10   4   3      398.93      390.01     16.63 o
  -9   4   3     1398.44     1430.89     23.54 o
  -8   4   3     1554.84     1434.53     34.97 o
  -7   4   3     5648.07     5514.14     44.69 o
  -6   4   3     4840.95     4840.28     36.62 o
  -5   4   3      111.24      110.07     11.95 o
  -4   4   3     2698.78     2496.25     28.10 o
  -3   4   3      436.13      512.68     12.30 o
  -2   4   3      802.04      858.83     15.83 o
  -1   4   3     5474.58     5336.27     40.49 o
   0   4   3     1307.49     1221.46     15.01 o
   1   4   3     2882.54     2811.67     34.37 o
   2   4   3     1025.59      936.50     26.23 o
   3   4   3     4093.09     4033.56     65.31 o
   4   4   3      250.37      213.40      8.23 o
   5   4   3      356.73      339.80      9.54 o
   6   4   3      444.30      440.40     19.32 o
   7   4   3      141.28      126.35     13.90 o
   8   4   3      391.79      407.78     20.99 o
   9   4   3      296.82      307.16     20.67 o
  10   4   3     1870.60     1998.51     47.02 o
  12   4   3       57.20       34.58     17.02 o
 -16   5   3       12.39       17.96     11.20 o
 -15   5   3     1884.53     1982.86     74.01 o
 -14   5   3      948.70      900.10     22.30 o
 -13   5   3      802.14      827.29     23.68 o
 -12   5   3       86.61       92.32      9.53 o
 -11   5   3       17.00       10.86      3.61 o
 -10   5   3       95.83       85.78      8.74 o
  -9   5   3      642.07      691.65     17.84 o
  -8   5   3     8061.96     8037.35    112.76 o
  -7   5   3       34.92       29.62     18.69 o
  -6   5   3      728.25      642.53     16.23 o
  -5   5   3      552.11      544.86     17.56 o
  -4   5   3     1135.24     1066.08     19.38 o
  -3   5   3      364.57      376.96     19.76 o
  -2   5   3     1007.26      970.94     47.11 o
  -1   5   3     1994.39     2238.99     26.62 o
   0   5   3      405.86      259.03     11.06 o
   1   5   3       12.94        8.00      4.22 o
   2   5   3     5403.58     5131.06     42.01 o
   3   5   3      486.04      452.68     10.32 o
   4   5   3      285.79      285.16      9.86 o
   5   5   3      490.37      433.35     10.77 o
   6   5   3       10.80       15.63      5.83 o
   7   5   3      960.13      968.47     43.09 o
   8   5   3      197.80      195.34     16.73 o
   9   5   3      703.64      653.92     32.58 o
  10   5   3      124.67      137.90     18.85 o
  11   5   3       78.16       50.06     23.88 o
 -16   6   3      123.38       91.85     31.23 o
 -15   6   3      854.62      823.97     34.31 o
 -14   6   3        3.00       21.19     10.29 o
 -13   6   3       75.98       70.61      9.69 o
 -12   6   3        3.26       19.92      5.94 o
 -11   6   3       32.32       21.33     14.30 o
 -10   6   3        0.48        2.04     10.36 o
  -9   6   3      989.44      997.82     21.07 o
  -8   6   3     1225.53     1194.48     20.92 o
  -7   6   3      403.90      430.41     13.42 o
  -6   6   3      187.72      201.25      9.24 o
  -5   6   3     5786.33     5925.11     47.64 o
  -4   6   3     4822.75     4659.23     36.80 o
  -3   6   3     3685.94     3565.38     40.22 o
  -2   6   3      473.09      431.22     12.86 o
  -1   6   3     2378.56     2521.97     27.27 o
   0   6   3      217.61      226.56     11.60 o
   1   6   3     3797.54     3776.65     45.30 o
   2   6   3     1275.94     1268.36     18.83 o
   3   6   3       99.41       95.64      7.62 o
   4   6   3      575.47      566.89     18.44 o
   5   6   3      241.40      248.99     17.01 o
   6   6   3     2534.17     2659.40     60.66 o
   7   6   3      634.32      642.54     31.46 o
   8   6   3     1787.55     1791.37     78.97 o
   9   6   3      429.93      389.93     24.17 o
  11   6   3       94.91       77.97     14.69 o
 -16   7   3      289.76      313.32     31.40 o
 -15   7   3      207.81      208.17     19.99 o
 -14   7   3      174.41      177.51     14.56 o
 -13   7   3      180.23      173.94     12.93 o
 -12   7   3       36.58       39.95     10.64 o
 -11   7   3      654.08      668.32     31.60 o
 -10   7   3     5174.23     5019.39     57.57 o
  -9   7   3      277.12      289.55     25.60 o
  -8   7   3       16.05       13.60      6.35 o
  -7   7   3       59.59       71.58      7.29 o
  -6   7   3       63.14       69.67     11.13 o
  -5   7   3     6633.96     6616.69     91.53 o
  -4   7   3       37.36       51.13      7.24 o
  -3   7   3     3735.61     3667.11     34.19 o
  -2   7   3      742.51      740.58     14.16 o
  -1   7   3     1487.25     1411.28     20.89 o
   0   7   3     2156.83     2205.06     27.41 o
   1   7   3      527.59      477.29     12.20 o
   2   7   3       35.19       18.97     13.20 o
   3   7   3     2118.89     1968.11     31.15 o
   4   7   3      581.92      499.12     45.13 o
   5   7   3      367.40      348.43     24.57 o
   6   7   3     4118.56     4288.52     59.32 o
   7   7   3      628.24      677.22     27.80 o
   8   7   3       36.41       25.11      9.74 o
  10   7   3       70.52       43.36     27.09 o
 -16   8   3       20.85        5.31      8.57 o
 -15   8   3      229.53      212.96     39.77 o
 -14   8   3      117.48       86.89     12.78 o
 -13   8   3       98.24      107.56     19.16 o
 -12   8   3      478.45      486.59     18.18 o
 -11   8   3      182.83      157.44     11.56 o
 -10   8   3     2038.82     2093.76     55.61 o
  -9   8   3      242.42      212.94     19.12 o
  -8   8   3       67.57       76.55      8.59 o
  -7   8   3       91.12       82.77      9.05 o
  -6   8   3       33.05       47.21      9.82 o
  -5   8   3     7245.42     7241.78     64.40 o
  -4   8   3      552.32      504.93     17.48 o
  -3   8   3      664.90      665.93     14.98 o
  -2   8   3     1559.19     1643.64     24.75 o
  -1   8   3       68.22       71.37      8.43 o
   0   8   3     1909.19     1843.09     28.63 o
   1   8   3     1584.52     1515.37     26.23 o
   2   8   3     1670.93     1636.10     49.96 o
   3   8   3      145.25      144.15      9.81 o
   4   8   3     1806.29     1840.77     39.63 o
   5   8   3     2846.16     2795.54     51.34 o
   6   8   3        0.31       14.19     11.73 o
   7   8   3     1117.73     1255.72     44.66 o
   9   8   3       68.24       67.84     16.34 o
 -16   9   3       63.85       57.15     15.12 o
 -15   9   3       79.27       76.52     17.87 o
 -14   9   3     1129.80     1137.07     28.88 o
 -13   9   3      259.69      245.99     14.71 o
 -12   9   3      944.19     1001.25     39.50 o
 -11   9   3      191.55      205.68     14.91 o
 -10   9   3     1414.21     1435.14     28.20 o
  -9   9   3      412.20      350.07     22.35 o
  -8   9   3      837.17      805.25     41.49 o
  -7   9   3      771.16      708.31     18.69 o
  -6   9   3      657.76      664.00     21.78 o
  -5   9   3     2249.79     2307.59     29.75 o
  -4   9   3      164.20      168.68     11.56 o
  -3   9   3      651.23      622.22     16.72 o
  -2   9   3      886.71      865.30     70.83 o
  -1   9   3      168.20      151.45     11.22 o
   0   9   3      183.02      160.71      9.36 o
   1   9   3       40.79       39.81      7.37 o
   2   9   3      194.66      167.55     15.23 o
   3   9   3     4218.35     4379.72     67.73 o
   4   9   3      621.37      596.46     26.80 o
   5   9   3      429.99      428.56     22.88 o
   6   9   3      166.33      137.48     20.01 o
   8   9   3        1.96       10.69      9.48 o
 -15  10   3       74.60       38.45      9.11 o
 -14  10   3        4.88        8.30     12.01 o
 -13  10   3       48.34       23.84      6.98 o
 -12  10   3       28.30       35.22      7.82 o
 -11  10   3      246.58      222.14     13.28 o
 -10  10   3      555.02      585.85     17.46 o
  -9  10   3      127.37      151.11     17.14 o
  -8  10   3       83.48       98.62     11.23 o
  -7  10   3     1227.36     1256.81     28.38 o
  -6  10   3     1087.13     1143.31     24.38 o
  -5  10   3       56.86       83.28     10.11 o
  -4  10   3      243.40      226.09     13.18 o
  -3  10   3       27.83       40.26      7.55 o
  -2  10   3     1896.14     2010.81     32.64 o
  -1  10   3      313.75      316.67     12.73 o
   0  10   3     1089.40     1090.44     27.37 o
   1  10   3      375.10      386.85     14.94 o
   2  10   3     3947.37     3981.22     62.77 o
   3  10   3      469.07      494.07     29.90 o
   4  10   3      405.22      425.27     24.60 o
   7  10   3      132.87      158.99     19.14 o
 -15  11   3      144.79      193.13     22.93 o
 -14  11   3       58.31      110.68     21.42 o
 -13  11   3       20.94       18.73      5.64 o
 -12  11   3      148.79      166.50     13.36 o
 -11  11   3     1723.04     1840.99     41.65 o
 -10  11   3      265.36      262.00     25.25 o
  -9  11   3      367.33      413.70     24.47 o
  -8  11   3       36.01       37.00      8.03 o
  -7  11   3     1472.33     1475.87     27.04 o
  -6  11   3      155.74      177.90     13.74 o
  -5  11   3      592.67      576.80     21.77 o
  -4  11   3      586.36      568.93     23.21 o
  -3  11   3      425.55      425.69     17.18 o
  -2  11   3      432.06      405.75     22.52 o
  -1  11   3      316.85      349.88     15.12 o
   0  11   3     2650.07     2804.99     37.46 o
   1  11   3      978.10     1046.03     30.85 o
   2  11   3       17.19       20.76     12.15 o
   3  11   3      977.67      984.57     64.16 o
   5  11   3       84.27       75.16     16.02 o
   6  11   3       70.67       66.49     23.96 o
 -14  12   3        2.08       19.52      6.36 o
 -12  12   3      563.15      516.86     23.53 o
 -11  12   3      710.42      693.17     22.29 o
 -10  12   3       31.19       42.66     23.46 o
  -9  12   3      252.61      238.27     14.14 o
  -8  12   3     1962.33     1977.02     36.69 o
  -7  12   3       82.20       98.83     11.57 o
  -6  12   3      296.52      285.81     15.81 o
  -5  12   3       45.32       53.92      9.47 o
  -4  12   3      224.81      224.16     14.55 o
  -3  12   3       88.63       81.59     10.81 o
  -2  12   3      380.78      386.31     17.59 o
  -1  12   3     1847.04     1871.48     36.33 o
   0  12   3      445.51      423.99     23.81 o
   1  12   3      796.04      786.99     27.85 o
   2  12   3      265.65      268.22     29.08 o
   4  12   3        1.72       10.17      8.75 o
   5  12   3      191.29      180.18     32.06 o
 -14  13   3       19.21       21.17     21.32 o
 -13  13   3        1.38       10.68     10.72 o
 -11  13   3       52.05       68.23     17.34 o
 -10  13   3       31.94       26.02     11.88 o
  -9  13   3       67.45       66.81     13.10 o
  -8  13   3     1488.13     1497.89     30.22 o
  -7  13   3       40.38       52.62     10.42 o
  -6  13   3        6.82       14.86      8.39 o
  -5  13   3       86.52       84.72     12.09 o
  -4  13   3      458.11      475.98     30.73 o
  -3  13   3      318.70      298.33     16.31 o
  -2  13   3      860.18      899.81     31.24 o
  -1  13   3      725.02      679.06     37.94 o
   0  13   3      338.32      347.42     40.54 o
   2  13   3       18.01       15.95     20.45 o
   3  13   3      514.94      489.25     34.88 o
 -12  14   3      258.87      236.03     21.11 o
 -11  14   3       94.67       84.65     16.65 o
 -10  14   3        6.17       10.09      5.81 o
  -9  14   3      330.46      280.46     55.81 o
  -8  14   3      595.98      600.14     39.12 o
  -7  14   3       73.04       93.03     12.46 o
  -6  14   3      213.34      218.60     17.18 o
  -5  14   3        2.30       15.04      8.94 o
  -4  14   3      948.72      970.62     32.80 o
  -3  14   3      104.63      127.63     18.65 o
  -2  14   3      318.60      316.37     22.86 o
  -1  14   3        4.20        1.91      8.33 o
   0  14   3      186.64      199.22     26.44 o
   1  14   3        0.47        6.81     11.64 o
 -11  15   3      114.68      119.57     21.95 o
 -10  15   3        3.38       26.46     10.27 o
  -9  15   3      635.36      719.95     26.23 o
  -8  15   3      550.15      527.64     32.55 o
  -7  15   3      223.11      249.02     27.37 o
  -6  15   3      502.02      442.17     29.49 o
  -5  15   3      467.31      485.56     24.31 o
  -4  15   3        1.38       20.77      6.72 o
  -3  15   3      464.29      487.87     23.06 o
  -2  15   3       81.54      133.08     27.02 o
  -1  15   3      226.99      246.02     19.82 o
  -8  16   3      185.54      188.02     41.17 o
  -7  16   3       83.74       68.23     18.19 o
  -6  16   3        1.15       31.94     20.84 o
  -5  16   3      115.57      102.01     25.39 o
   2 -17   4      205.43      179.92     37.24 o
   3 -17   4      422.68      428.66     34.82 o
   4 -17   4       66.65       95.33     21.07 o
   5 -17   4      348.15      288.35     34.52 o
   7 -17   4      447.80      515.43     39.06 o
   8 -17   4      211.32      203.39     22.08 o
   9 -17   4      586.29      583.76     41.66 o
  10 -17   4      125.83      147.81     30.33 o
  -1 -16   4      173.74      211.07     31.25 o
   0 -16   4       95.24       94.09     16.49 o
   1 -16   4       40.99       26.84      9.55 o
   4 -16   4       28.47       17.91      8.94 o
   5 -16   4      498.58      481.18     33.91 o
   6 -16   4       73.81       39.62     17.11 o
   7 -16   4        9.61       22.50     15.89 o
  10 -16   4        8.80       15.70     20.56 o
  11 -16   4       40.34       32.06     14.86 o
  12 -16   4       15.12       28.28     16.69 o
  -1 -15   4       21.26       14.37      9.82 o
   0 -15   4        5.51       15.41      6.52 o
   1 -15   4       74.80       53.37     14.73 o
   2 -15   4      246.42      210.25     18.46 o
   3 -15   4     1196.01     1287.82     34.42 o
   4 -15   4      470.16      457.82     52.98 o
   5 -15   4       42.91       25.05      9.52 o
   6 -15   4      955.78     1003.97     29.23 o
   7 -15   4      217.97      175.24     17.86 o
   8 -15   4      285.31      322.90     28.13 o
   9 -15   4        7.83       15.73      9.50 o
  12 -15   4        1.77        9.20     10.08 o
  13 -15   4     1634.56     1825.36     41.60 o
  -2 -14   4       23.06       18.23     11.85 o
  -1 -14   4      174.69      153.07     16.78 o
   0 -14   4        3.49       20.48     11.24 o
   1 -14   4        8.94       10.65      4.11 o
   2 -14   4      700.26      726.82     19.94 o
   3 -14   4      504.88      522.51     22.78 o
   4 -14   4       84.77       91.94     13.25 o
   5 -14   4      772.88      807.10     38.62 o
   6 -14   4      932.67      944.89     30.76 o
   7 -14   4     1385.93     1459.29     39.83 o
   8 -14   4       13.96       19.29     14.70 o
   9 -14   4        1.71       17.58      7.38 o
  10 -14   4      102.09       80.77     17.42 o
  13 -14   4      906.17     1016.01     40.75 o
  14 -14   4      603.63      641.11     39.07 o
  -4 -13   4      105.29       53.06     29.07 o
  -3 -13   4      323.00      298.56     22.75 o
  -2 -13   4       17.89       27.49     21.45 o
  -1 -13   4       20.65       12.17      8.18 o
   0 -13   4      143.67      128.01     13.99 o
   1 -13   4     1500.28     1584.49     25.94 o
   2 -13   4       18.35       30.47      8.18 o
   3 -13   4      200.19      253.16     12.97 o
   4 -13   4       10.55       14.79      5.66 o
   5 -13   4     1151.44     1169.72     81.20 o
   6 -13   4       63.26       59.92     18.51 o
   7 -13   4      991.38     1039.64     30.02 o
   8 -13   4       32.35       38.76     15.75 o
   9 -13   4      150.70      132.45     18.62 o
  10 -13   4       27.69       51.57     13.78 o
  11 -13   4      296.72      283.15     19.05 o
  12 -13   4      399.32      386.28     31.64 o
  13 -13   4        7.13       -4.82     16.80 o
  14 -13   4       97.80       98.02     15.16 o
  -7 -12   4       97.33      109.07     21.05 o
  -6 -12   4      115.53      145.67     24.11 o
  -5 -12   4      120.68      149.46     14.47 o
  -4 -12   4        5.68        7.32      7.74 o
  -3 -12   4     1401.90     1385.88     35.24 o
  -2 -12   4      220.87      254.02     17.35 o
  -1 -12   4      102.90      127.37     12.79 o
   0 -12   4     1677.45     1659.22     26.05 o
   1 -12   4     2135.79     2143.89     56.24 o
   2 -12   4        1.68       10.11      6.83 o
   3 -12   4      322.96      278.03     13.25 o
   4 -12   4      428.46      425.70     12.78 o
   5 -12   4      863.94      854.07     20.13 o
   6 -12   4      448.01      453.90     20.51 o
   7 -12   4       19.56       11.49      8.89 o
   8 -12   4       21.40       20.62     10.85 o
   9 -12   4      877.52      776.72     37.66 o
  10 -12   4      150.86      182.26     29.57 o
  11 -12   4      417.97      471.13     46.87 o
  12 -12   4       23.35       24.11     10.64 o
  13 -12   4       41.09       -1.62     13.71 o
  14 -12   4       28.17       22.24     19.66 o
  15 -12   4       29.15       25.22     10.40 o
  -8 -11   4       25.99       36.43     15.89 o
  -7 -11   4      168.70      139.39     26.06 o
  -6 -11   4        5.69       21.19      9.63 o
  -5 -11   4      454.60      467.90     22.06 o
  -4 -11   4      518.82      469.57     33.67 o
  -3 -11   4      801.18      841.97     24.88 o
  -2 -11   4     1568.70     1559.74     32.64 o
  -1 -11   4      333.45      280.98     10.97 o
   0 -11   4     1840.58     1801.87     53.57 o
   1 -11   4        6.91       10.47      4.51 o
   2 -11   4       19.02       17.82      5.77 o
   3 -11   4      538.77      521.76     14.29 o
   4 -11   4     1484.98     1556.70     42.04 o
   5 -11   4     1099.46     1127.06     27.46 o
   6 -11   4      771.72      689.02     17.35 o
   7 -11   4     3678.77     3769.98    169.67 o
   8 -11   4       10.22       16.71      8.17 o
   9 -11   4     3429.69     3303.97     62.80 o
  10 -11   4     1338.54     1303.76     33.86 o
  11 -11   4     1120.47     1097.02     29.94 o
  12 -11   4       62.61       26.73      8.14 o
  13 -11   4       36.61       25.99     15.71 o
  14 -11   4       56.47       38.67     24.15 o
  15 -11   4      399.37      345.16     36.66 o
  -8 -10   4      187.63      160.86     26.23 o
  -7 -10   4      405.74      397.83     21.32 o
  -6 -10   4      325.64      267.50     17.91 o
  -5 -10   4        5.97       26.28     10.19 o
  -4 -10   4      730.95      730.24     21.74 o
  -3 -10   4      269.36      254.23     16.65 o
  -2 -10   4      229.85      211.28     13.38 o
  -1 -10   4      805.43      817.06     16.31 o
   0 -10   4     2029.62     2099.28     37.35 o
   1 -10   4     1035.74     1063.52     26.83 o
   2 -10   4       55.25       61.87      6.70 o
   3 -10   4      825.36      778.01     15.66 o
   4 -10   4      254.93      221.17      9.23 o
   5 -10   4      385.96      392.47     10.83 o
   6 -10   4      280.34      253.52      9.16 o
   7 -10   4      725.12      697.18     15.91 o
   8 -10   4     3483.52     3548.04     47.62 o
   9 -10   4      183.35      207.53     14.86 o
  10 -10   4     3389.01     3591.56     56.97 o
  11 -10   4       18.48       24.20     12.62 o
  12 -10   4       59.50       43.67     18.73 o
  13 -10   4       22.62       42.78     18.61 o
  14 -10   4       17.19       57.38     20.21 o
  15 -10   4      345.28      320.63     43.81 o
 -10  -9   4        0.69       13.49     10.71 o
  -9  -9   4       83.76      104.70     20.78 o
  -8  -9   4      377.66      352.67     21.92 o
  -7  -9   4     1488.92     1461.73     35.60 o
  -6  -9   4       40.60       46.49     11.66 o
  -5  -9   4      156.83      151.77     21.40 o
  -4  -9   4      150.72      128.37     13.40 o
  -3  -9   4      526.40      519.20     22.56 o
  -2  -9   4       60.87       70.60      6.33 o
  -1  -9   4     2343.25     2256.96     31.51 o
   0  -9   4     2119.84     2241.60     25.93 o
   1  -9   4     4433.89     4607.10     43.59 o
   2  -9   4      595.56      574.81     24.26 o
   3  -9   4      442.68      412.68     11.10 o
   4  -9   4       71.38       98.72      6.63 o
   5  -9   4      176.27      157.00      8.90 o
   6  -9   4     2083.00     2215.44     51.21 o
   7  -9   4       65.83       59.62     10.47 o
   8  -9   4        6.73       11.36      3.63 o
   9  -9   4       17.88        4.27      9.58 o
  10  -9   4      344.16      369.56     22.40 o
  11  -9   4       35.22       37.59     12.03 o
  12  -9   4        8.94       27.17     12.12 o
  13  -9   4       90.52       96.99     17.28 o
  14  -9   4      258.14      253.47     26.23 o
  15  -9   4        0.13        4.37     12.68 o
 -10  -8   4       44.51       30.07     13.58 o
  -9  -8   4       23.07       34.23     18.68 o
  -8  -8   4      350.27      385.54     19.67 o
  -7  -8   4     1659.12     1600.86     38.08 o
  -6  -8   4      857.33      830.35     28.91 o
  -5  -8   4      218.49      208.24     15.17 o
  -4  -8   4      219.66      229.32     14.43 o
  -3  -8   4      856.57      801.85     20.23 o
  -2  -8   4      283.82      274.80      8.67 o
  -1  -8   4     2889.22     2765.75     43.58 o
   0  -8   4     1893.70     1988.02     20.45 o
   1  -8   4       88.15       79.92      5.95 o
   2  -8   4     3281.23     3554.87     32.33 o
   3  -8   4     3399.92     3416.50     76.53 o
   4  -8   4      537.73      570.73     18.17 o
   5  -8   4      582.95      530.44      6.53 o
   6  -8   4        3.49        5.71      1.80 o
   7  -8   4      930.10      902.56     13.20 o
   8  -8   4      259.70      257.07     10.48 o
   9  -8   4      997.12     1007.67     29.32 o
  10  -8   4     1264.36     1347.32     35.69 o
  11  -8   4      827.44      874.27     35.96 o
  12  -8   4      105.00      116.67     20.41 o
  13  -8   4     2580.29     2785.98     89.74 o
  14  -8   4       82.25       94.67     26.64 o
  15  -8   4       74.85       69.26     14.59 o
  16  -8   4      155.29      156.57     31.67 o
 -11  -7   4      274.46      254.97     24.21 o
 -10  -7   4      384.88      368.15     27.04 o
  -9  -7   4        1.35       16.74      8.15 o
  -8  -7   4     2106.55     2257.75     48.70 o
  -7  -7   4        5.38        4.00     11.54 o
  -6  -7   4      427.20      448.04     18.66 o
  -5  -7   4      427.03      397.39     17.38 o
  -4  -7   4      557.11      566.25     33.92 o
  -3  -7   4       29.49       26.58      6.01 o
  -2  -7   4     4006.57     4051.46     33.22 o
  -1  -7   4       63.85       80.57      5.65 o
   0  -7   4      248.72      214.22      8.64 o
   1  -7   4       42.53       41.34      6.01 o
   2  -7   4      256.72      195.71      8.50 o
   3  -7   4     7224.10     7716.32    364.44 o
   4  -7   4       54.17       35.83      5.40 o
   5  -7   4      594.96      643.77     11.43 o
   6  -7   4      370.88      365.24     10.45 o
   7  -7   4       47.98       48.54      4.68 o
   8  -7   4       32.87       41.96      5.36 o
   9  -7   4     1875.39     1953.15     24.01 o
  10  -7   4      439.14      496.45     15.33 o
  11  -7   4      395.68      424.24     19.29 o
  12  -7   4     1007.40      979.44     27.90 o
  13  -7   4     1869.33     1827.65     45.48 o
  14  -7   4       76.17       86.93     15.38 o
  15  -7   4       60.34       48.90     17.61 o
  16  -7   4      293.09      223.93     38.06 o
 -12  -6   4       70.20       60.12     22.73 o
 -11  -6   4      347.03      311.13     27.38 o
 -10  -6   4       38.20       38.35     10.64 o
  -9  -6   4     1252.57     1301.66     35.95 o
  -8  -6   4       16.16       40.58     12.84 o
  -7  -6   4      478.79      455.73     17.73 o
  -6  -6   4       26.24       35.66      9.44 o
  -5  -6   4      526.85      559.27     36.09 o
  -4  -6   4     2074.95     2114.81     22.31 o
  -3  -6   4     3851.02     4122.67     42.17 o
  -2  -6   4     1531.05     1610.49     24.63 o
  -1  -6   4       65.89       95.84      5.41 o
   0  -6   4      114.75      130.06      6.81 o
   1  -6   4      972.07     1019.69     27.16 o
   2  -6   4     5430.77     5592.34    128.60 o
   3  -6   4       20.89       24.05      2.34 o
   4  -6   4     1174.95     1128.76      5.59 o
   5  -6   4       28.50       41.81      7.97 o
   6  -6   4     4626.38     4465.52     71.29 o
   7  -6   4      134.15      115.41      5.94 o
   8  -6   4     1328.34     1320.92     19.60 o
   9  -6   4     2349.27     2506.72     28.05 o
  10  -6   4     1028.71     1077.37     20.80 o
  11  -6   4      646.25      699.87     19.62 o
  12  -6   4     2068.90     2101.27     57.20 o
  13  -6   4      514.00      465.64     48.66 o
  14  -6   4       59.85       62.62     13.89 o
  15  -6   4      207.55      210.84     31.92 o
  16  -6   4       25.72       12.64     11.10 o
 -13  -5   4      295.19      268.18     34.47 o
 -12  -5   4       15.70       25.25     16.29 o
 -11  -5   4      139.86      133.33     13.71 o
 -10  -5   4      562.78      539.67     22.26 o
  -9  -5   4       23.37       24.19      8.49 o
  -8  -5   4      379.76      413.61     17.94 o
  -7  -5   4      234.09      237.94     14.31 o
  -6  -5   4      899.46      900.53     23.72 o
  -5  -5   4     2872.69     2928.66     26.81 o
  -4  -5   4       12.39       12.14      2.79 o
  -3  -5   4     3268.19     3241.75     33.12 o
  -2  -5   4      749.88      882.09     15.01 o
  -1  -5   4     1407.17     1493.25     30.60 o
   0  -5   4      162.12      205.49      9.28 o
   1  -5   4      197.33      185.45      8.48 o
   2  -5   4      594.21      571.19      9.68 o
   3  -5   4      513.62      564.99     15.26 o
   4  -5   4      193.52      191.60     14.41 o
   5  -5   4      350.57      306.53     13.27 o
   6  -5   4     2130.57     2320.05     18.38 o
   7  -5   4      465.31      400.83     12.78 o
   8  -5   4      279.42      284.92     10.24 o
   9  -5   4        6.87        7.29      5.49 o
  10  -5   4      655.14      718.46     31.82 o
  11  -5   4       39.26       27.29      7.23 o
  12  -5   4       21.46       31.43      8.01 o
  13  -5   4      101.38       92.51     15.95 o
  15  -5   4      374.29      345.98     39.77 o
 -13  -4   4       65.38       67.11     30.53 o
 -12  -4   4      429.54      439.88     28.66 o
 -11  -4   4      287.25      253.91     17.97 o
 -10  -4   4       56.92       52.96     12.99 o
  -9  -4   4      279.18      287.45     18.40 o
  -8  -4   4      409.45      318.81     15.92 o
  -7  -4   4     3098.70     3121.20     82.54 o
  -6  -4   4     1040.31     1118.08     16.66 o
  -5  -4   4     1955.44     1846.68     24.82 o
  -4  -4   4     1560.73     1526.53     29.02 o
  -3  -4   4      580.99      533.26     10.52 o
  -2  -4   4      927.10      974.84     41.77 o
  -1  -4   4       90.26       92.59      4.81 o
   0  -4   4      248.76      229.19      6.18 o
   1  -4   4     1455.68     1371.46     16.81 o
   2  -4   4     2260.70     2402.84     15.81 o
   3  -4   4     1383.61     1344.66     19.62 o
   4  -4   4     5105.20     5236.65     33.12 o
   5  -4   4     7696.21     7350.11     45.14 o
   6  -4   4     2261.55     2246.84     47.99 o
   7  -4   4     3915.67     4105.10     77.84 o
   8  -4   4     1772.05     1726.14     42.77 o
   9  -4   4      362.08      351.87     13.92 o
  10  -4   4      132.86      109.80      9.06 o
  11  -4   4       12.14       16.11      4.79 o
  12  -4   4      162.16      169.09     16.35 o
  13  -4   4      322.47      323.74     32.11 o
  15  -4   4       34.52       36.66     13.58 o
 -14  -3   4      551.92      559.74     92.68 o
 -13  -3   4       41.76       61.33     19.49 o
 -12  -3   4        7.93       21.66     10.43 o
 -11  -3   4      472.52      469.92     21.80 o
 -10  -3   4       45.99       40.87     15.98 o
  -9  -3   4     1449.85     1422.21     35.41 o
  -8  -3   4     1077.71     1134.98     30.09 o
  -7  -3   4      419.15      420.79      7.65 o
  -6  -3   4     6579.15     6892.00     55.60 o
  -5  -3   4      194.25      174.02      5.66 o
  -4  -3   4     2361.46     2241.58     29.66 o
  -3  -3   4     2552.30     2878.72     27.82 o
  -2  -3   4     4655.21     4922.51     29.29 o
  -1  -3   4     1528.93     1570.54     21.48 o
   0  -3   4      151.35      143.66      5.29 o
   1  -3   4     1454.27     1412.58     19.22 o
   2  -3   4       75.91       79.47      2.47 o
   3  -3   4     3026.93     3088.23     39.93 o
   4  -3   4       33.36       39.34      4.07 o
   5  -3   4     3441.88     3842.10     73.50 o
   6  -3   4     1628.79     1661.44     24.46 o
   7  -3   4     2107.48     2182.59     23.47 o
   8  -3   4      631.05      606.18     15.98 o
   9  -3   4       68.65       59.61     20.34 o
  10  -3   4     2687.26     2927.58     40.43 o
  11  -3   4      157.20      161.06     11.27 o
  12  -3   4       39.84       33.85      8.60 o
  13  -3   4       66.38       49.98     12.17 o
  14  -3   4       81.44       70.92     17.76 o
  15  -3   4      762.92      914.24     57.41 o
 -14  -2   4       33.88       40.78     20.08 o
 -13  -2   4       10.66       17.48     15.77 o
 -12  -2   4      155.74      171.44     15.24 o
 -11  -2   4     1154.10     1185.52     42.39 o
 -10  -2   4     2203.86     2240.67     37.19 o
  -9  -2   4      365.70      367.61     16.49 o
  -8  -2   4      880.82      876.38     12.63 o
  -7  -2   4     1418.04     1400.01     19.71 o
  -6  -2   4      586.32      511.27     15.31 o
  -5  -2   4      202.73      175.92      7.45 o
  -4  -2   4     2199.64     2244.05     16.56 o
  -3  -2   4        9.60        6.61      2.30 o
  -2  -2   4       34.89       59.26      2.63 o
  -1  -2   4     2922.47     3069.74     21.78 o
   0  -2   4     3364.72     3395.34     36.41 o
   1  -2   4     1305.61     1306.61     21.94 o
   2  -2   4     1961.40     1927.40     14.74 o
   3  -2   4     4223.98     4439.61     27.26 o
   4  -2   4     5700.42     5865.24     38.49 o
   5  -2   4      438.22      384.64     27.14 o
   6  -2   4     7158.20     7668.41     49.76 o
   7  -2   4     2998.57     2882.88     28.19 o
   8  -2   4     2804.00     2906.31     31.83 o
   9  -2   4      187.38      164.07      8.42 o
  10  -2   4      265.86      251.99     26.59 o
  11  -2   4      740.24      738.53     20.17 o
  12  -2   4       84.18       89.03     15.15 o
  13  -2   4      385.48      378.25     23.27 o
  14  -2   4       15.67       21.88     13.59 o
  15  -2   4      106.81      114.81     30.97 o
 -14  -1   4      242.27      233.10     26.56 o
 -13  -1   4       10.33       17.78      5.24 o
 -12  -1   4      138.13      158.75     21.83 o
 -11  -1   4     2702.68     2980.08    138.44 o
 -10  -1   4      831.97      851.80     48.22 o
  -9  -1   4      745.84      693.47     14.56 o
  -8  -1   4     1619.03     1581.23     22.23 o
  -7  -1   4      351.28      455.83     11.94 o
  -6  -1   4      224.79      231.58      8.56 o
  -5  -1   4      133.47      126.72     10.79 o
  -4  -1   4     1372.80     1383.64     24.30 o
  -3  -1   4      391.36      452.55      5.43 o
  -2  -1   4      234.23      234.67      3.77 o
  -1  -1   4    14572.32    14882.49     95.60 o
   0  -1   4     5661.15     5873.61    128.01 o
   1  -1   4     3072.93     3013.54     88.91 o
   2  -1   4       37.06       47.01      6.17 o
   3  -1   4     3630.98     3904.86     29.79 o
   4  -1   4      224.20      235.77     12.35 o
   5  -1   4     1583.91     1603.12     25.61 o
   6  -1   4     1904.17     1829.09     26.58 o
   7  -1   4       63.18       54.97      5.74 o
   8  -1   4      122.54       97.54      8.82 o
   9  -1   4      538.59      456.39     13.47 o
  10  -1   4      266.28      252.95     10.98 o
  11  -1   4       96.37       97.66     18.07 o
  12  -1   4      530.24      552.91     23.94 o
  13  -1   4        6.94        9.44     13.79 o
  14  -1   4      102.87       84.83     13.85 o
 -15   0   4        3.73       30.37     22.30 o
 -14   0   4      686.30      752.47     40.25 o
 -13   0   4      224.51      206.46     18.40 o
 -12   0   4      740.77      711.95     25.86 o
 -11   0   4     2980.86     3141.91     49.24 o
 -10   0   4      829.52      873.23     30.48 o
  -9   0   4      151.14      165.00     12.62 o
  -8   0   4     2524.33     2480.97     34.24 o
  -7   0   4        9.82       13.91      3.80 o
  -6   0   4       62.80       95.07     10.13 o
  -5   0   4     2708.78     3053.29     33.29 o
  -4   0   4       74.92       49.09      4.50 o
  -3   0   4     3630.99     3741.77     41.42 o
  -2   0   4        1.66       12.00      3.46 o
  -1   0   4    28742.85    29420.05     77.63 o
   0   0   4      516.18      544.21     12.29 o
   1   0   4      561.08      582.24      9.16 o
   2   0   4     1591.31     1690.82     17.16 o
   3   0   4     1552.89     1607.02     16.47 o
   4   0   4      296.52      229.13     13.57 o
   5   0   4     4957.06     5707.16     42.86 o
   6   0   4     5475.29     5434.03     43.53 o
   7   0   4      744.91      766.90     13.97 o
   8   0   4      120.70      135.65      9.40 o
   9   0   4        5.11       17.44      7.37 o
  10   0   4     3059.77     3339.72    103.99 o
  11   0   4      178.59      148.06     18.01 o
  12   0   4        4.42        8.70     12.24 o
  13   0   4        4.03       13.27     12.15 o
  14   0   4       38.10       26.16     10.26 o
 -15   1   4      447.22      356.44     29.10 o
 -14   1   4        9.44       10.38     13.39 o
 -13   1   4        2.20       17.91      7.82 o
 -12   1   4     2224.74     2305.01     41.89 o
 -11   1   4     1529.09     1493.64     28.95 o
 -10   1   4     1110.78     1163.65     22.35 o
  -9   1   4     1569.78     1499.90     34.84 o
  -8   1   4      753.71      778.82     14.29 o
  -7   1   4     2060.01     2015.84     29.93 o
  -6   1   4      193.04      169.21      8.36 o
  -5   1   4      350.91      309.79     14.60 o
  -4   1   4        5.90        7.11      3.97 o
  -3   1   4     6202.88     6509.53     38.71 o
  -2   1   4      170.38      158.93      6.08 o
  -1   1   4     3383.42     3539.80     76.56 o
   0   1   4      812.17      836.10     19.98 o
   1   1   4     3885.68     3891.20     29.62 o
   2   1   4      262.88      286.94      8.26 o
   3   1   4     1199.43     1176.97     15.02 o
   4   1   4      534.54      554.77     26.11 o
   5   1   4     1072.24      926.25     13.01 o
   6   1   4      110.28       99.01      6.96 o
   7   1   4      919.16      893.89     16.49 o
   8   1   4       11.14       14.09      5.05 o
   9   1   4     3679.49     3859.80     85.80 o
  10   1   4      746.99      677.72     31.25 o
  11   1   4      844.77      894.18     32.81 o
  12   1   4       73.09       51.29     14.97 o
  13   1   4       39.86       26.34     24.81 o
 -15   2   4      121.03       62.82     17.85 o
 -14   2   4       58.18       45.62     14.38 o
 -13   2   4     1475.84     1458.28     49.41 o
 -12   2   4     2472.51     2499.64     74.16 o
 -11   2   4      299.81      262.56     13.25 o
 -10   2   4       33.48       32.75     11.32 o
  -9   2   4      220.48      219.76     11.15 o
  -8   2   4     4205.33     4539.11     52.38 o
  -7   2   4      668.62      649.58     12.45 o
  -6   2   4     1651.38     1419.59     22.02 o
  -5   2   4        0.28       16.45      5.59 o
  -4   2   4      369.81      342.17     13.73 o
  -3   2   4     1347.26     1425.44     16.21 o
  -2   2   4     1513.12     1583.88     16.97 o
  -1   2   4      134.18       98.22      5.84 o
   0   2   4      153.15      192.95      6.70 o
   1   2   4     1590.34     1536.25     16.36 o
   2   2   4     3121.28     3110.94     32.37 o
   3   2   4      437.19      597.47     15.91 o
   4   2   4     1451.54     1478.99     22.83 o
   5   2   4      328.18      314.31     12.60 o
   6   2   4       68.68       86.30      6.76 o
   7   2   4        4.45        8.36      3.39 o
   8   2   4        2.10        8.31     14.96 o
   9   2   4     1731.61     1780.41     37.96 o
  10   2   4       59.86       92.30     16.65 o
  11   2   4      176.23      195.57     19.11 o
  12   2   4       32.80       27.68     12.08 o
  13   2   4      326.82      238.47     35.98 o
 -16   3   4       68.22       86.48     19.36 o
 -15   3   4      734.54      757.85     42.64 o
 -14   3   4      913.10      887.46     45.40 o
 -13   3   4      166.02      213.26     16.66 o
 -12   3   4        1.31       21.81      9.23 o
 -11   3   4     1411.28     1412.41     54.76 o
 -10   3   4        5.25        8.46      6.20 o
  -9   3   4      230.74      242.81     17.84 o
  -8   3   4     3973.38     4011.79     66.89 o
  -7   3   4     4498.67     4300.17     70.25 o
  -6   3   4      110.36      113.16     10.86 o
  -5   3   4     5441.56     5528.50     60.24 o
  -4   3   4      324.74      282.29     14.07 o
  -3   3   4     3211.62     3116.35     40.82 o
  -2   3   4     5807.39     5938.81     49.64 o
  -1   3   4      151.60      120.49      6.38 o
   0   3   4      846.30      703.83     14.74 o
   1   3   4      350.49      329.87     13.93 o
   2   3   4     7941.31     8037.65     51.53 o
   3   3   4      163.68      194.32      8.94 o
   4   3   4     4043.13     4051.15     69.75 o
   5   3   4        1.15        3.52      5.19 o
   6   3   4       78.64       62.91      6.01 o
   7   3   4       41.85       47.37     11.09 o
   8   3   4      907.46      918.28     31.69 o
   9   3   4      665.57      687.64     26.23 o
  10   3   4       22.07        8.97     11.39 o
  11   3   4      186.91      217.85     27.76 o
  12   3   4      569.56      611.38     36.86 o
 -15   4   4        3.02       16.70      9.88 o
 -14   4   4      339.36      374.75     23.65 o
 -13   4   4       18.83       16.64      6.72 o
 -12   4   4       34.79       43.63      8.28 o
 -11   4   4       56.26       40.88      6.49 o
 -10   4   4      771.57      742.88     20.29 o
  -9   4   4     5049.02     4976.17    116.69 o
  -8   4   4      210.32      261.09     23.93 o
  -7   4   4     8066.33     7988.46     65.55 o
  -6   4   4      164.79      139.79      8.08 o
  -5   4   4     2826.25     2816.04     32.30 o
  -4   4   4     5860.73     6417.38     46.98 o
  -3   4   4      608.39      559.93     16.81 o
  -2   4   4     2317.86     2260.52     26.10 o
  -1   4   4     3402.37     3879.33     78.60 o
   0   4   4       12.07       36.85      6.63 o
   1   4   4     2587.07     2446.00     33.20 o
   2   4   4     2113.31     2067.99     23.99 o
   3   4   4      431.88      391.80     10.50 o
   4   4   4      272.85      261.18      9.25 o
   5   4   4      511.40      528.92     13.86 o
   6   4   4        4.52        9.81      5.08 o
   7   4   4      574.80      604.58     27.24 o
   8   4   4      566.57      573.75     23.51 o
   9   4   4      151.40      179.18     22.29 o
  10   4   4       54.80       48.87     21.14 o
  11   4   4        8.96        9.17      9.96 o
  12   4   4      450.45      484.17     29.97 o
 -15   5   4      508.97      454.68     59.38 o
 -14   5   4      630.43      624.56     30.96 o
 -13   5   4       33.35       33.20      8.32 o
 -12   5   4      803.92      827.05     18.40 o
 -11   5   4      108.23      111.65     10.26 o
 -10   5   4      814.12      803.27     22.84 o
  -9   5   4     1207.94     1217.09     23.23 o
  -8   5   4     2684.39     2658.23     40.61 o
  -7   5   4     2664.73     2716.27     26.92 o
  -6   5   4       17.64       40.73      6.45 o
  -5   5   4      189.36      175.56      9.65 o
  -4   5   4     2571.55     2516.32     27.15 o
  -3   5   4     1621.32     1482.42     44.81 o
  -2   5   4     1313.78     1426.59     34.39 o
  -1   5   4       36.41       79.28      7.43 o
   0   5   4      176.20      176.65     10.89 o
   1   5   4     4764.92     4840.10     40.93 o
   2   5   4       23.01       29.52      5.92 o
   3   5   4     1479.62     1420.17     21.98 o
   4   5   4      210.10      207.53      9.77 o
   5   5   4     1208.64     1179.37     24.58 o
   6   5   4      212.28      213.93     15.06 o
   7   5   4     2173.94     2204.75     44.88 o
   8   5   4       14.89       26.76     11.12 o
   9   5   4       21.00       10.15     11.92 o
  10   5   4      133.66      180.81     23.93 o
  11   5   4      131.61      105.68     20.60 o
 -16   6   4       42.69       61.07     21.52 o
 -15   6   4      116.06      117.46     24.00 o
 -14   6   4      636.99      589.90     20.43 o
 -13   6   4      111.37       98.39     12.07 o
 -12   6   4      250.34      233.32     18.34 o
 -11   6   4       55.03       63.15     10.91 o
 -10   6   4     1494.36     1476.74     30.07 o
  -9   6   4      236.86      220.35     19.55 o
  -8   6   4      135.81      119.77     16.94 o
  -7   6   4     1399.85     1323.39     22.22 o
  -6   6   4      220.29      214.55     12.62 o
  -5   6   4      109.53      130.99      8.19 o
  -4   6   4     2047.65     1958.33     35.93 o
  -3   6   4      884.48      754.27     15.31 o
  -2   6   4     1946.93     2083.98     22.13 o
  -1   6   4      293.99      249.91     10.57 o
   0   6   4     2617.60     2501.59     26.75 o
   1   6   4      128.46      115.66      8.41 o
   2   6   4       60.28       63.49      8.96 o
   3   6   4     2060.67     2048.50     26.18 o
   4   6   4      301.94      287.05     11.82 o
   5   6   4     1207.06     1136.25     31.54 o
   6   6   4       34.42       24.42     12.64 o
   7   6   4      493.74      444.56     24.08 o
   8   6   4      278.01      257.58     23.20 o
  10   6   4        1.96       17.22     13.15 o
 -15   7   4       56.42       34.15     11.96 o
 -14   7   4     1528.66     1631.04     34.39 o
 -13   7   4      172.16      186.20     14.97 o
 -12   7   4       13.73       28.94     10.80 o
 -11   7   4      916.13      901.66     23.94 o
 -10   7   4      205.36      209.96     12.29 o
  -9   7   4      434.57      438.79     23.73 o
  -8   7   4      713.74      693.01     19.46 o
  -7   7   4      604.52      561.26     17.09 o
  -6   7   4     1355.31     1325.30     22.66 o
  -5   7   4       21.80       24.66      8.69 o
  -4   7   4     4158.09     3872.77     39.12 o
  -3   7   4      649.54      623.00     22.34 o
  -2   7   4     1647.77     1655.29     23.61 o
  -1   7   4     2077.15     2066.82     27.11 o
   0   7   4      271.82      242.40     11.29 o
   1   7   4     1999.50     1909.17     27.67 o
   2   7   4      414.54      391.48     12.38 o
   3   7   4     2421.45     2352.93     27.31 o
   4   7   4     1190.57     1160.34     37.15 o
   5   7   4      264.30      286.23     19.39 o
   6   7   4      215.71      262.03     22.31 o
   7   7   4       65.81       90.08     16.19 o
   9   7   4        2.49       -9.87     12.45 o
 -16   8   4       12.02       22.93     22.70 o
 -15   8   4      765.44      797.00     73.67 o
 -14   8   4       50.95       56.10     10.63 o
 -13   8   4      780.41      782.03     22.87 o
 -12   8   4      352.62      381.60     18.82 o
 -11   8   4      717.24      678.46     23.70 o
 -10   8   4        0.76       17.69     10.90 o
  -9   8   4      480.77      510.23     17.15 o
  -8   8   4      201.25      152.98     10.04 o
  -7   8   4       18.22       34.88      8.31 o
  -6   8   4      546.66      533.36     16.78 o
  -5   8   4     1411.18     1354.06     24.91 o
  -4   8   4     3839.53     3948.27     60.32 o
  -3   8   4      833.63      822.56     18.11 o
  -2   8   4      409.42      363.62     13.02 o
  -1   8   4     1631.71     1464.03     25.30 o
   0   8   4      477.71      479.15     14.73 o
   1   8   4      183.46      154.36     15.52 o
   2   8   4      283.37      262.29     10.93 o
   3   8   4       55.70       62.92      7.39 o
   4   8   4      407.24      422.72     23.94 o
   5   8   4      297.66      306.97     23.55 o
   6   8   4      941.06      982.73     40.67 o
   8   8   4       63.08       99.09     24.15 o
   9   8   4       49.18       62.71     13.85 o
 -15   9   4     1187.49     1238.87     57.87 o
 -14   9   4      462.25      442.82     19.92 o
 -13   9   4      288.86      280.60     16.93 o
 -12   9   4      668.45      647.02     20.84 o
 -11   9   4      328.11      354.88     17.20 o
 -10   9   4      312.98      287.17     17.15 o
  -9   9   4     1231.94     1227.37     31.36 o
  -8   9   4        1.84        9.60      4.23 o
  -7   9   4      235.33      257.42     13.56 o
  -6   9   4     2186.43     2104.18     53.04 o
  -5   9   4     2404.85     2363.64     45.15 o
  -4   9   4       23.29       15.56      9.24 o
  -3   9   4        7.32       17.68      5.82 o
  -2   9   4        6.66        8.29      7.94 o
  -1   9   4      370.50      385.26     13.90 o
   0   9   4      939.60      934.69     42.92 o
   1   9   4     1843.55     1860.84     27.03 o
   2   9   4       57.74       65.12      8.48 o
   3   9   4      194.04      183.82     16.92 o
   4   9   4       38.10       32.20     15.58 o
   5   9   4      179.99      177.56     19.92 o
   7   9   4       62.00       48.14     17.24 o
   8   9   4       53.58       64.95     22.32 o
 -15  10   4       91.82       35.26     12.79 o
 -14  10   4       65.09       60.11     16.05 o
 -13  10   4       89.79      110.39     24.93 o
 -12  10   4      139.02      185.24     19.00 o
 -11  10   4        9.04       25.91      7.29 o
 -10  10   4      638.44      684.77     20.69 o
  -9  10   4       14.39       16.26      9.19 o
  -8  10   4      273.53      258.50     14.38 o
  -7  10   4      132.23      110.95     14.50 o
  -6  10   4     4222.32     4425.32     51.54 o
  -5  10   4       32.54       41.40     13.36 o
  -4  10   4      205.17      202.64     13.32 o
  -3  10   4       72.47       81.48     11.61 o
  -2  10   4       60.87       47.78     11.61 o
  -1  10   4     3791.09     3947.22     41.77 o
   0  10   4     1757.92     1884.69     31.77 o
   1  10   4     1820.22     1894.23     30.47 o
   2  10   4     1125.84     1141.24     37.97 o
   3  10   4       34.01       64.10     20.72 o
   4  10   4      441.38      480.43     26.00 o
   5  10   4       62.94       68.89     17.63 o
   6  10   4      203.42      192.28     22.24 o
 -14  11   4       60.40       12.21      9.79 o
 -13  11   4        3.42        1.40     16.31 o
 -12  11   4      722.86      736.91     21.54 o
 -11  11   4        0.42       15.98      8.00 o
 -10  11   4     1797.48     1830.51     36.18 o
  -9  11   4      540.21      497.92     20.35 o
  -8  11   4      422.75      411.07     17.73 o
  -7  11   4      474.61      488.51     17.70 o
  -6  11   4      535.97      500.14     30.75 o
  -5  11   4      225.54      188.21     13.80 o
  -4  11   4      921.43      879.66     24.82 o
  -3  11   4      960.18      922.90     24.76 o
  -2  11   4     1131.31     1178.75     25.58 o
  -1  11   4     1073.39     1018.74     22.66 o
   0  11   4      142.23      148.11     13.06 o
   1  11   4       75.69       65.93     12.45 o
   2  11   4        6.25       17.82      9.79 o
   5  11   4      113.94      109.80     20.38 o
 -14  12   4       20.68       33.94     12.82 o
 -13  12   4      153.11      125.09     22.45 o
 -12  12   4      521.85      546.18     41.96 o
 -11  12   4      484.28      452.70     23.70 o
 -10  12   4      168.37      167.27     14.33 o
  -9  12   4     1304.12     1302.42     28.06 o
  -8  12   4      690.42      680.01     31.92 o
  -7  12   4      120.30      143.47     12.95 o
  -6  12   4       17.64       21.05      7.68 o
  -5  12   4     1449.23     1500.35     26.78 o
  -4  12   4      542.28      494.14     26.14 o
  -3  12   4      267.80      280.72     17.45 o
  -2  12   4     1297.15     1339.77     29.61 o
  -1  12   4       41.70       28.60      6.88 o
   0  12   4      922.34     1046.11     29.15 o
   1  12   4      169.24      145.69     22.60 o
   3  12   4        1.63        2.62      9.71 o
   4  12   4     1064.09     1043.51     72.23 o
 -13  13   4      558.00      608.68     71.29 o
 -12  13   4       29.04       22.99     13.07 o
 -11  13   4       86.74       49.84     20.73 o
 -10  13   4        6.57       13.04      9.02 o
  -9  13   4       48.98       62.97     11.63 o
  -8  13   4      186.98      164.95     14.93 o
  -7  13   4       30.55       30.86     11.48 o
  -6  13   4     1137.99     1247.13     26.24 o
  -5  13   4        5.39       12.29      6.14 o
  -4  13   4       29.23       40.14     10.01 o
  -3  13   4     1214.26     1210.17     25.43 o
  -2  13   4       40.67       25.72      9.21 o
  -1  13   4      163.02      148.11     22.96 o
   1  13   4       88.69       75.08     21.04 o
   2  13   4        1.74       11.32      9.02 o
 -12  14   4      195.96      214.50     21.63 o
 -11  14   4        0.43       10.64     10.88 o
 -10  14   4        9.07       19.15      9.56 o
  -9  14   4       45.83       33.63     14.31 o
  -8  14   4        2.67       17.23      7.89 o
  -7  14   4     2310.60     2489.84    439.96 o
  -6  14   4      199.09      205.78     16.95 o
  -5  14   4      181.44      182.38     18.84 o
  -4  14   4     1361.63     1405.89     43.73 o
  -3  14   4      388.76      440.71     26.96 o
  -2  14   4        0.26        1.66      9.98 o
  -1  14   4       85.55       51.54     22.97 o
   0  14   4        1.30       17.06     10.32 o
 -10  15   4        3.09        4.78     15.71 o
  -9  15   4      168.97      153.47     19.65 o
  -8  15   4      627.26      696.09     33.06 o
  -7  15   4      748.79      684.77     50.73 o
  -6  15   4      996.25     1099.66     63.81 o
  -5  15   4      514.58      502.90     36.70 o
  -4  15   4      615.18      687.21     42.20 o
  -3  15   4        5.51       24.23     15.44 o
  -2  15   4       44.27       24.63      9.26 o
   2 -17   5       56.84       78.08     26.77 o
   3 -17   5       31.24       31.30     16.07 o
   5 -17   5      160.70      130.85     23.99 o
   8 -17   5     1109.28     1086.14     36.20 o
   9 -17   5        0.06       14.91     13.20 o
  10 -17   5      117.40       98.08     19.44 o
  -1 -16   5      159.30      202.18     27.25 o
   3 -16   5       77.69       81.01     16.60 o
   4 -16   5      664.41      639.91     33.41 o
   5 -16   5      846.09      857.82     32.08 o
   6 -16   5       87.03       88.64     16.25 o
   7 -16   5      920.83      968.95     49.44 o
  10 -16   5        5.80        8.14      5.83 o
  11 -16   5        5.80       12.51      7.11 o
  12 -16   5      792.54      829.98     39.83 o
  -2 -15   5      156.15      144.65     31.82 o
  -1 -15   5      251.32      288.68     26.11 o
   0 -15   5       27.25       27.50     10.35 o
   1 -15   5       24.61       21.88     11.56 o
   3 -15   5     1411.21     1430.81     32.90 o
   4 -15   5      397.81      351.42     48.06 o
   5 -15   5      485.35      477.14     23.65 o
   6 -15   5      983.00     1119.34    112.52 o
   7 -15   5      484.22      502.71     25.68 o
   8 -15   5       91.14       96.54     17.03 o
   9 -15   5      757.80      802.91     38.40 o
  12 -15   5      981.83      958.07     42.56 o
  13 -15   5      279.68      269.71     27.40 o
  -3 -14   5      421.12      370.93     20.83 o
  -2 -14   5        3.04       11.42     11.69 o
  -1 -14   5      528.87      496.38     23.22 o
   0 -14   5       25.75       21.14      9.72 o
   1 -14   5      206.25      208.19     14.13 o
   2 -14   5      480.08      461.71     15.68 o
   3 -14   5      228.94      200.56     16.88 o
   4 -14   5      446.42      443.84     44.17 o
   5 -14   5       13.03       14.62      9.43 o
   6 -14   5     2890.92     3112.10    161.56 o
   7 -14   5      118.55      129.71     16.92 o
   8 -14   5      179.18      164.59     16.66 o
   9 -14   5       45.19       37.30     27.52 o
  10 -14   5        4.82       33.58     12.97 o
  13 -14   5      660.24      666.11     31.72 o
  14 -14   5       22.93       34.05     65.28 o
  -5 -13   5      601.07      623.16     36.29 o
  -4 -13   5      155.83      145.14     15.51 o
  -3 -13   5       33.65       24.52     12.33 o
  -2 -13   5       89.17       74.49     14.00 o
  -1 -13   5      251.42      242.20     18.77 o
   0 -13   5      285.37      287.42     15.44 o
   1 -13   5       19.50       20.51      7.75 o
   2 -13   5      482.08      497.71     27.34 o
   3 -13   5      166.77      168.93     11.54 o
   4 -13   5      483.39      416.90     23.87 o
   5 -13   5       30.94       26.23     22.27 o
   6 -13   5      115.69      110.62     13.58 o
   7 -13   5      582.44      535.98     22.91 o
   8 -13   5       63.92       57.59     12.72 o
   9 -13   5        2.33       10.74      9.84 o
  10 -13   5     1444.75     1431.77     44.54 o
  11 -13   5      154.72      121.78     15.77 o
  14 -13   5       13.25       24.18     11.22 o
  -7 -12   5      122.97      116.31     24.62 o
  -6 -12   5       16.06       16.81     13.42 o
  -5 -12   5      291.15      256.07     18.15 o
  -4 -12   5      391.26      409.47     19.74 o
  -3 -12   5       24.80       30.19     11.14 o
  -2 -12   5      121.80      110.35     13.44 o
  -1 -12   5     3103.35     3127.56     76.40 o
   0 -12   5     1090.85     1104.35     23.73 o
   1 -12   5     1754.98     1794.49     24.69 o
   2 -12   5        2.79       14.72      5.81 o
   3 -12   5      234.55      205.82     11.01 o
   4 -12   5      453.26      428.51     12.77 o
   5 -12   5      228.51      240.95     19.04 o
   6 -12   5     1298.93     1303.67     41.32 o
   7 -12   5      179.56      168.33     15.16 o
   8 -12   5     3938.50     4025.65    137.57 o
   9 -12   5      613.85      605.66     26.64 o
  10 -12   5      392.88      430.77     24.35 o
  11 -12   5      224.24      201.10     26.72 o
  12 -12   5        9.29       27.93     11.25 o
  14 -12   5        3.88       31.03     15.61 o
  15 -12   5       60.44       59.74     18.70 o
  -7 -11   5      355.73      402.37     29.59 o
  -6 -11   5        3.60       16.32      7.88 o
  -5 -11   5      577.97      561.22     22.07 o
  -4 -11   5      192.18      175.10     15.64 o
  -3 -11   5      830.48      784.47     22.88 o
  -2 -11   5      314.32      266.32     26.25 o
  -1 -11   5     3140.92     3251.05     31.80 o
   0 -11   5      587.82      579.28     15.88 o
   1 -11   5      232.80      252.90     11.34 o
   2 -11   5      887.86      866.49     17.23 o
   3 -11   5     1356.37     1269.68     37.82 o
   4 -11   5      356.32      338.57     11.37 o
   5 -11   5       75.68       72.82      9.84 o
   6 -11   5     3247.13     3329.57     46.01 o
   7 -11   5     3577.40     3720.95     83.44 o
   8 -11   5       51.99       60.00     11.77 o
   9 -11   5     3080.15     3139.61     52.44 o
  10 -11   5       22.23       28.12     12.00 o
  11 -11   5     1743.65     1749.59     46.55 o
  12 -11   5       20.22       28.51      8.78 o
  13 -11   5      185.29      187.11     18.58 o
  15 -11   5       72.99       54.30     19.42 o
  -9 -10   5      254.55      261.70     28.21 o
  -8 -10   5      234.01      226.14     26.88 o
  -7 -10   5      168.60      159.97     15.13 o
  -6 -10   5      202.04      195.34     15.35 o
  -5 -10   5      319.39      309.17     16.66 o
  -4 -10   5      122.28      136.40     14.47 o
  -3 -10   5      296.97      292.81     15.71 o
  -2 -10   5     2772.29     2772.81     42.22 o
  -1 -10   5        8.51       10.56      4.79 o
   0 -10   5     1505.17     1529.33     28.54 o
   1 -10   5      220.14      200.06     14.00 o
   2 -10   5      176.03      179.44      9.48 o
   3 -10   5       89.27       80.51      8.82 o
   4 -10   5        2.36        7.86      4.58 o
   5 -10   5     6698.32     7171.09    113.01 o
   6 -10   5       68.46       72.18     11.95 o
   7 -10   5     1066.33     1042.05     29.94 o
   8 -10   5     2650.98     2725.12     61.12 o
   9 -10   5      643.79      680.09     25.29 o
  10 -10   5        4.95        8.85     15.88 o
  11 -10   5      508.85      502.07     24.40 o
  12 -10   5        0.88       28.90      9.50 o
  13 -10   5       40.92       49.15     10.12 o
  14 -10   5        0.61       18.75     13.52 o
  15 -10   5      218.78      188.18     28.06 o
 -10  -9   5       65.59       70.91     23.91 o
  -9  -9   5      386.21      395.57     34.61 o
  -8  -9   5       33.68       14.58     10.70 o
  -7  -9   5      188.08      192.61     36.62 o
  -6  -9   5      393.81      394.18     18.81 o
  -5  -9   5      317.82      317.11     16.89 o
  -4  -9   5       24.30       14.13      9.73 o
  -3  -9   5      750.96      714.69     45.92 o
  -2  -9   5     2087.42     2069.33     24.96 o
  -1  -9   5     1244.21     1279.61     24.84 o
   0  -9   5       37.66       32.48      4.64 o
   1  -9   5      237.17      240.63      9.03 o
   2  -9   5        7.35       13.80      5.75 o
   3  -9   5        2.90        3.28      2.19 o
   4  -9   5     4473.63     4701.53     98.66 o
   5  -9   5        8.31       16.12      4.13 o
   6  -9   5      536.76      533.59      8.66 o
   7  -9   5     2204.48     2174.46     35.51 o
   8  -9   5      220.36      185.36     14.57 o
   9  -9   5     1655.23     1687.92     49.64 o
  10  -9   5      116.12      146.62     15.36 o
  11  -9   5      257.10      249.65     19.22 o
  12  -9   5       13.66       19.17     10.45 o
  13  -9   5      127.84      114.07     25.20 o
  14  -9   5      644.88      715.68     45.83 o
  15  -9   5      353.21      326.64     23.10 o
 -10  -8   5      122.01      119.53     26.06 o
  -9  -8   5       55.62       98.45     20.15 o
  -8  -8   5      178.23      194.61     24.31 o
  -7  -8   5     2335.54     2481.66     48.79 o
  -6  -8   5      635.03      667.06     25.70 o
  -5  -8   5      446.72      475.95     20.08 o
  -4  -8   5       16.33       18.29     12.99 o
  -3  -8   5     2268.33     2420.38     28.23 o
  -2  -8   5       59.09       64.96      6.18 o
  -1  -8   5      779.23      806.08     13.15 o
   0  -8   5      411.24      393.05     12.54 o
   1  -8   5      358.29      366.75     12.33 o
   2  -8   5     4415.69     4340.44     66.56 o
   3  -8   5     4516.39     4772.33    126.43 o
   4  -8   5     1260.66     1134.73     21.72 o
   5  -8   5       38.38       48.76      9.75 o
   6  -8   5      333.43      307.51     15.08 o
   7  -8   5       53.66       57.86     12.02 o
   8  -8   5      129.38      148.94     17.27 o
   9  -8   5     1623.74     1515.13     35.25 o
  10  -8   5     1538.13     1593.40     37.50 o
  11  -8   5       18.25       27.39     13.72 o
  12  -8   5      557.94      583.87     23.71 o
  13  -8   5       11.35       22.58      9.83 o
  14  -8   5      763.35      744.92     35.75 o
  15  -8   5        0.51        8.47     13.83 o
 -11  -7   5      281.77      327.37     35.71 o
  -9  -7   5      791.14      811.13     27.13 o
  -8  -7   5      686.08      713.00     31.86 o
  -7  -7   5     4898.07     5191.39     71.01 o
  -6  -7   5      709.99      667.82     31.27 o
  -5  -7   5       45.95       47.22      7.16 o
  -4  -7   5     2308.86     2421.30     34.45 o
  -3  -7   5       36.13       32.32      8.28 o
  -2  -7   5      304.67      322.81      9.15 o
  -1  -7   5      862.04      940.33     30.03 o
   0  -7   5     6583.18     6647.93    110.69 o
   1  -7   5     8768.97     9266.53    188.15 o
   2  -7   5      515.13      597.80     14.33 o
   3  -7   5     6812.92     6991.72     36.59 o
   4  -7   5        1.01       18.56      6.21 o
   5  -7   5      508.60      453.01     15.20 o
   6  -7   5      112.43      150.85     11.16 o
   7  -7   5      902.21      825.66     26.84 o
   8  -7   5     1252.66     1237.69     20.36 o
   9  -7   5      279.85      245.54      8.79 o
  10  -7   5      815.73      822.75     28.82 o
  11  -7   5      157.66      189.20     17.49 o
  12  -7   5      851.46      836.69     29.59 o
  13  -7   5      685.70      733.26     42.48 o
  14  -7   5       13.86       28.87     19.07 o
  15  -7   5       23.24       35.32     26.01 o
 -12  -6   5       31.16       38.71     23.58 o
 -10  -6   5      215.52      203.56     19.80 o
  -9  -6   5      456.48      485.16     24.39 o
  -8  -6   5     1810.93     1841.48     55.50 o
  -7  -6   5      136.13      134.38     11.64 o
  -6  -6   5      576.23      558.38     17.32 o
  -5  -6   5     1219.75     1189.41     24.83 o
  -4  -6   5      593.76      631.05     17.84 o
  -3  -6   5       68.08       97.02      5.89 o
  -2  -6   5     3937.47     4107.14     42.99 o
  -1  -6   5     5178.62     5223.13     43.33 o
   0  -6   5      655.53      678.67     14.61 o
   1  -6   5     8559.50     8528.51    261.94 o
   2  -6   5      572.47      542.40     13.65 o
   3  -6   5     4680.02     4601.00     31.93 o
   4  -6   5      665.78      598.52     19.02 o
   5  -6   5     1891.51     1842.07     34.39 o
   6  -6   5      713.05      818.80     18.42 o
   7  -6   5      809.38      854.34      7.51 o
   8  -6   5     1847.11     1779.54     62.89 o
   9  -6   5      274.63      311.78     16.37 o
  10  -6   5       40.65       53.43     16.08 o
  11  -6   5      157.80      183.23     17.02 o
  12  -6   5       66.28       74.89     24.14 o
  13  -6   5      266.18      266.26     23.05 o
  14  -6   5      166.56      156.61     25.04 o
  15  -6   5       31.73       41.88     23.91 o
 -12  -5   5       54.73       75.94     24.67 o
 -11  -5   5       43.71       92.90     18.16 o
 -10  -5   5      454.54      406.20     22.56 o
  -9  -5   5      148.03      132.66     25.98 o
  -8  -5   5     2038.07     2049.98     37.22 o
  -7  -5   5      145.23      137.87     14.04 o
  -6  -5   5       51.84       43.76      7.28 o
  -5  -5   5      593.70      564.20      9.66 o
  -4  -5   5     1075.06     1073.14     35.15 o
  -3  -5   5     1700.32     1761.77     24.01 o
  -2  -5   5      318.87      264.79      8.90 o
  -1  -5   5       26.18       54.50      4.44 o
   0  -5   5     2230.04     2199.59     18.37 o
   1  -5   5        0.42        1.60      2.17 o
   2  -5   5     1095.88     1031.44     16.05 o
   3  -5   5     1737.63     1772.57     22.91 o
   4  -5   5     1378.78     1276.83     21.55 o
   5  -5   5       14.33       45.42      8.81 o
   6  -5   5     7022.87     6932.39     44.32 o
   7  -5   5      112.03       89.68      5.26 o
   8  -5   5      131.40      101.32      6.40 o
   9  -5   5       77.54       94.60     13.67 o
  10  -5   5      870.36      941.77     21.82 o
  11  -5   5      119.91      110.04      8.94 o
  12  -5   5        5.97        4.04      5.86 o
  13  -5   5      756.09      761.62     25.19 o
  15  -5   5     1147.85     1182.16     66.29 o
 -13  -4   5      429.66      531.52     38.11 o
 -12  -4   5        2.11       17.20     10.40 o
 -11  -4   5      154.96      145.23     15.11 o
 -10  -4   5       65.64       57.96      8.78 o
  -9  -4   5     1849.19     1962.29     36.43 o
  -8  -4   5      451.47      445.36     18.10 o
  -7  -4   5      133.88      177.17     12.52 o
  -6  -4   5      241.97      211.41      6.79 o
  -5  -4   5      970.22      915.75     17.48 o
  -4  -4   5     3156.65     3240.03     28.27 o
  -3  -4   5     1664.76     1691.88     23.05 o
  -2  -4   5      273.09      244.01     10.19 o
  -1  -4   5     4369.87     4708.07     20.61 o
   0  -4   5      387.08      437.04      8.54 o
   1  -4   5     1769.65     2006.80     22.59 o
   2  -4   5    12103.84    12608.78    120.01 o
   3  -4   5      329.76      239.44     10.06 o
   4  -4   5     1641.08     1613.82     15.86 o
   5  -4   5       42.67       53.61      2.97 o
   6  -4   5     2719.58     2753.02     25.22 o
   7  -4   5      124.25       94.72     12.64 o
   8  -4   5      535.96      582.55     12.69 o
   9  -4   5      645.30      616.75     26.19 o
  10  -4   5      256.92      267.90     16.93 o
  11  -4   5      877.57      884.52     21.97 o
  12  -4   5       59.18       46.74     12.46 o
  13  -4   5     1308.05     1366.91     57.34 o
  15  -4   5      369.92      342.60     41.89 o
 -14  -3   5      310.95      229.92     29.19 o
 -12  -3   5      262.14      224.86     16.41 o
 -11  -3   5        7.82       13.41      8.92 o
 -10  -3   5     1702.01     1865.68     37.81 o
  -9  -3   5      388.28      406.91     16.46 o
  -8  -3   5      285.67      285.74     13.13 o
  -7  -3   5      108.22      136.60      6.25 o
  -6  -3   5      728.73      822.50     13.47 o
  -5  -3   5     8138.70     8447.71     58.92 o
  -4  -3   5      261.61      265.37     12.85 o
  -3  -3   5     6059.26     6331.14     39.56 o
  -2  -3   5     1687.85     1858.89     12.76 o
  -1  -3   5     3884.42     4126.83     27.07 o
   0  -3   5      121.75      146.38      3.66 o
   1  -3   5     2779.81     2951.91     49.56 o
   2  -3   5     3275.40     3357.75     58.21 o
   3  -3   5     1866.86     1799.05     27.73 o
   4  -3   5     1081.03     1089.11     20.95 o
   5  -3   5     3475.19     3279.97     37.06 o
   6  -3   5     3322.76     3459.21     29.82 o
   7  -3   5     3133.99     3079.75     31.95 o
   8  -3   5       11.09       16.30      5.17 o
   9  -3   5       36.97       43.96      7.38 o
  10  -3   5       17.93       28.15      7.71 o
  11  -3   5      671.98      700.47     27.04 o
  12  -3   5     1902.16     1977.21    122.56 o
  13  -3   5       96.24      105.83     26.11 o
  15  -3   5      210.09      152.89     39.63 o
 -14  -2   5      389.42      354.12     33.87 o
 -12  -2   5      601.20      659.05     25.95 o
 -11  -2   5      314.24      305.30     19.52 o
 -10  -2   5     1347.24     1497.34     83.07 o
  -9  -2   5      121.22      119.72     10.55 o
  -8  -2   5      557.10      527.35     22.62 o
  -7  -2   5      150.29      171.02      7.75 o
  -6  -2   5     3659.05     3942.50     38.79 o
  -5  -2   5     2803.25     2774.74     25.29 o
  -4  -2   5      360.45      497.54     15.45 o
  -3  -2   5       16.46       32.02      2.39 o
  -2  -2   5      611.07      604.97     12.10 o
  -1  -2   5     8706.09     9723.45     68.11 o
   0  -2   5      765.08      926.12     10.28 o
   1  -2   5      165.39      146.23      4.97 o
   2  -2   5       59.06       36.26      4.75 o
   3  -2   5       81.45       77.32      5.24 o
   4  -2   5      301.40      353.39     15.14 o
   5  -2   5     3360.27     3459.33     31.31 o
   6  -2   5      108.45      110.17      6.92 o
   7  -2   5      306.16      336.68     11.64 o
   8  -2   5      171.58      190.52      9.79 o
   9  -2   5        3.90       -4.94      4.94 o
  10  -2   5      497.43      479.46     16.25 o
  11  -2   5     1060.09      960.41     23.47 o
  12  -2   5      735.02      775.11     26.45 o
  13  -2   5        3.71       10.77      7.76 o
  14  -2   5       50.84       63.91     25.25 o
 -13  -1   5       21.64       21.58     16.84 o
 -12  -1   5      357.27      404.04     21.62 o
 -11  -1   5      133.41      131.97     15.21 o
 -10  -1   5     1552.16     1536.94     30.36 o
  -9  -1   5        0.45        8.28      6.86 o
  -8  -1   5       77.98       71.30      7.21 o
  -7  -1   5      103.68      102.96      7.06 o
  -6  -1   5     2219.01     2091.38     19.35 o
  -5  -1   5     5704.90     6098.66     55.97 o
  -4  -1   5      746.09      836.50     19.04 o
  -3  -1   5     4367.70     4348.89     60.30 o
  -2  -1   5     3361.49     3668.00     35.40 o
  -1  -1   5     7897.98     8480.65    165.89 o
   0  -1   5      258.75      295.06      7.81 o
   1  -1   5      401.94      332.58      8.41 o
   2  -1   5     3100.58     3136.65     25.57 o
   3  -1   5       78.32      110.96      6.62 o
   4  -1   5      604.26      542.08     19.20 o
   5  -1   5      229.31      166.12     10.97 o
   6  -1   5        5.13       14.21      6.62 o
   7  -1   5      345.74      346.66     10.88 o
   8  -1   5     1132.66     1135.21     20.34 o
   9  -1   5     3038.49     3205.59     50.66 o
  10  -1   5        6.38       13.51      6.61 o
  11  -1   5     1533.85     1689.18     40.77 o
  12  -1   5       37.64       27.09     20.18 o
  13  -1   5      105.93       93.12     14.28 o
  14  -1   5        3.43       13.35     24.41 o
 -15   0   5       93.91       73.60     19.81 o
 -13   0   5       37.85       54.82     23.37 o
 -12   0   5      583.02      568.93     21.12 o
 -11   0   5      852.31      822.75     32.43 o
 -10   0   5      980.93      978.86     49.97 o
  -9   0   5      119.40      121.46      9.49 o
  -8   0   5       24.62       22.85      5.65 o
  -7   0   5     2524.82     2484.10     30.30 o
  -6   0   5      191.93      189.59      9.49 o
  -5   0   5     2539.03     2646.55     45.55 o
  -4   0   5     3316.22     3463.67     34.58 o
  -3   0   5      690.58      769.33     10.97 o
  -2   0   5     4536.24     4462.80     32.09 o
  -1   0   5     5681.21     6228.49    115.19 o
   0   0   5     6462.04     6287.93    134.24 o
   1   0   5      257.10      232.61      6.92 o
   2   0   5     7143.09     7585.48     67.51 o
   3   0   5     6151.46     6676.40     44.07 o
   4   0   5       10.28        8.70      4.50 o
   5   0   5     2526.66     2510.62     38.94 o
   6   0   5       82.74       95.40      7.45 o
   7   0   5     5600.31     5791.68     58.08 o
   8   0   5     1084.18     1090.70     39.25 o
   9   0   5     2479.68     2606.39     33.33 o
  10   0   5     2360.97     2422.19     43.44 o
  11   0   5        4.61       14.54      9.58 o
  12   0   5      148.66      134.91     15.58 o
  14   0   5       35.28       14.21     13.22 o
 -15   1   5       11.88       23.38     14.05 o
 -13   1   5      148.70      147.23     16.00 o
 -12   1   5      295.88      227.40     15.16 o
 -11   1   5     3079.22     3193.31     95.97 o
 -10   1   5      156.63      162.98     10.58 o
  -9   1   5      579.16      555.92     18.03 o
  -8   1   5       49.34       36.35      5.73 o
  -7   1   5     4597.48     4626.70     56.07 o
  -6   1   5      146.89      178.57     14.35 o
  -5   1   5       48.09       59.30      8.07 o
  -4   1   5     3688.83     3753.81     36.84 o
  -3   1   5     1617.19     1701.28     16.21 o
  -2   1   5     1240.80     1085.10     22.34 o
  -1   1   5     5678.12     6074.18     84.53 o
   0   1   5     8820.16     9136.49     64.44 o
   1   1   5      553.36      383.71     15.51 o
   2   1   5      365.47      426.30      9.95 o
   3   1   5    10364.48    10904.86    116.28 o
   4   1   5      784.84      593.73     15.01 o
   5   1   5     1155.21     1165.47     30.89 o
   6   1   5      437.64      390.53     11.39 o
   7   1   5       96.69      100.39      8.35 o
   8   1   5     3036.67     3243.55     33.47 o
   9   1   5      848.70      791.71     30.13 o
  10   1   5      881.94      927.42     29.55 o
  11   1   5      235.16      176.06     16.35 o
  12   1   5        1.76       -6.43     13.04 o
  13   1   5       67.14       52.27     16.91 o
 -14   2   5     1203.00     1308.28     36.21 o
 -13   2   5      265.32      232.96     41.50 o
 -12   2   5      539.58      579.31     32.82 o
 -11   2   5      525.89      538.08     25.78 o
 -10   2   5      999.26     1042.93     33.69 o
  -9   2   5      521.39      527.23     18.91 o
  -8   2   5     1796.31     1748.65     32.51 o
  -7   2   5     2002.27     1973.31     21.47 o
  -6   2   5     1041.49     1027.52     36.14 o
  -5   2   5      454.15      452.80     14.72 o
  -4   2   5      275.72      239.35     21.25 o
  -3   2   5      155.97       83.09      5.36 o
  -2   2   5       12.18       13.02      3.82 o
  -1   2   5    17471.66    18008.49    155.04 o
   0   2   5        1.57        3.00      5.43 o
   1   2   5      595.05      519.25     12.73 o
   2   2   5     7944.39     8659.15    103.12 o
   3   2   5      935.80      922.33     31.61 o
   4   2   5     3482.74     3702.90     63.16 o
   5   2   5      148.26      143.24      8.21 o
   6   2   5      320.63      334.65     17.05 o
   7   2   5      239.85      254.65     10.01 o
   8   2   5      168.30      151.45     13.74 o
   9   2   5      309.24      311.22     23.04 o
  10   2   5      262.94      250.63     21.82 o
  11   2   5      113.63      130.23     25.80 o
  12   2   5      173.79      148.80     18.64 o
  13   2   5      304.85      278.01     27.81 o
 -14   3   5       97.13       82.68     13.53 o
 -13   3   5      572.76      564.17     33.64 o
 -12   3   5       37.28       40.09      8.70 o
 -11   3   5      658.62      710.45     22.40 o
 -10   3   5      106.84      111.55      9.42 o
  -9   3   5      946.08      976.81     21.58 o
  -8   3   5     4102.16     4049.21     40.38 o
  -7   3   5      289.65      262.95     10.91 o
  -6   3   5        3.90        7.17      3.35 o
  -5   3   5        3.84        8.31      4.79 o
  -4   3   5     1284.08     1178.81     19.36 o
  -3   3   5     1574.30     1835.91     19.73 o
  -2   3   5      140.20      147.30     12.81 o
  -1   3   5     2160.37     2312.79     26.50 o
   0   3   5       81.21       82.17     10.35 o
   1   3   5      534.95      636.31     23.87 o
   2   3   5      276.42      305.95     13.35 o
   3   3   5     4143.03     4029.12     35.58 o
   4   3   5      393.86      436.87     16.80 o
   5   3   5     1105.76     1162.93     20.13 o
   6   3   5      449.79      439.16     12.36 o
   7   3   5      656.78      636.07     31.48 o
   8   3   5       63.66       77.07     12.65 o
   9   3   5        3.01       -7.20     12.86 o
  10   3   5     1337.68     1360.43    124.66 o
  11   3   5      260.74      255.89     24.76 o
  12   3   5      177.81      167.10     34.40 o
 -16   4   5        2.21       -2.82     17.47 o
 -14   4   5      153.18      119.96     17.25 o
 -13   4   5      129.99      121.58     10.69 o
 -12   4   5     1145.71     1185.84     28.19 o
 -11   4   5      184.69      174.13     11.74 o
 -10   4   5      141.08      139.37     13.62 o
  -9   4   5      301.74      332.94     14.43 o
  -8   4   5     3469.72     3487.80     59.10 o
  -7   4   5        0.74        6.54      5.40 o
  -6   4   5      363.97      305.52     11.11 o
  -5   4   5     3058.09     3089.28     35.13 o
  -4   4   5     1887.13     1776.75     26.64 o
  -3   4   5      382.97      333.34     19.12 o
  -2   4   5     1150.02      994.93     38.04 o
  -1   4   5      567.74      630.75     15.78 o
   0   4   5      541.74      561.22     15.67 o
   1   4   5     3016.08     3201.71     29.96 o
   2   4   5     3654.79     3456.89     42.40 o
   3   4   5     5297.42     5500.36     54.66 o
   4   4   5      518.12      486.76     12.60 o
   5   4   5      387.97      342.04     13.98 o
   6   4   5      486.12      481.95     44.47 o
   7   4   5      432.02      447.66     22.56 o
   8   4   5       53.80       57.54     11.67 o
   9   4   5       31.99       30.68     10.57 o
  10   4   5      194.77      177.19     22.81 o
  11   4   5     1459.99     1556.50     74.16 o
 -16   5   5       77.96       29.24     15.32 o
 -15   5   5      231.62      237.39     27.52 o
 -14   5   5        4.29        3.44     11.42 o
 -13   5   5       26.46       20.71      7.18 o
 -12   5   5      107.15      105.10      9.67 o
 -11   5   5      580.15      546.22     25.91 o
 -10   5   5      412.43      411.23     15.61 o
  -9   5   5      689.09      677.40     34.05 o
  -8   5   5      884.67      849.06     35.24 o
  -7   5   5       24.23       15.79      8.12 o
  -6   5   5     1815.14     1746.12     23.46 o
  -5   5   5     4280.84     4232.80     42.53 o
  -4   5   5      803.18      795.46     15.61 o
  -3   5   5        2.80        6.18      3.46 o
  -2   5   5     1228.34     1253.08     21.90 o
  -1   5   5      460.42      476.23     11.66 o
   0   5   5      109.10      121.51      7.45 o
   1   5   5      182.47      185.82      9.30 o
   2   5   5     9820.88    10283.60    107.37 o
   3   5   5      134.48      134.48     10.65 o
   4   5   5       37.79       30.61      6.78 o
   5   5   5     2030.10     1984.25     27.97 o
   6   5   5     1009.97     1050.06     35.44 o
   7   5   5       99.63      128.46     18.72 o
   8   5   5        5.81       16.53     11.38 o
   9   5   5       73.50      130.00     18.22 o
  10   5   5      753.48      777.75     50.63 o
  11   5   5       15.28       26.63     13.46 o
 -16   6   5        1.89       -0.34     17.64 o
 -15   6   5      648.93      746.46     33.51 o
 -14   6   5      189.18      199.79     15.66 o
 -13   6   5      102.19      102.61     11.50 o
 -12   6   5       14.35       22.42      7.42 o
 -11   6   5      710.59      653.74     29.73 o
 -10   6   5      603.20      547.58     18.19 o
  -9   6   5      226.30      222.18     12.38 o
  -8   6   5      457.26      441.51     16.23 o
  -7   6   5      729.90      693.04     18.27 o
  -6   6   5        0.16       18.44      6.36 o
  -5   6   5     2978.05     2751.47     28.81 o
  -4   6   5        9.55       21.12      6.94 o
  -3   6   5     3397.81     3137.05     54.01 o
  -2   6   5      141.71      140.65      9.19 o
  -1   6   5      165.99      125.38      9.10 o
   0   6   5        4.38       13.39      6.99 o
   1   6   5     2429.49     2445.13     42.89 o
   2   6   5     1625.27     1630.50     26.53 o
   3   6   5      202.78      163.70      9.36 o
   4   6   5       39.30       38.86      9.10 o
   5   6   5     1356.28     1298.25     59.88 o
   6   6   5      871.64      903.91     30.68 o
   7   6   5       82.03      107.83     15.37 o
   8   6   5      338.79      363.29     26.83 o
   9   6   5       41.58       54.11     23.54 o
  10   6   5      164.47      187.09     21.69 o
 -15   7   5      250.08      243.67     25.87 o
 -14   7   5     1438.86     1396.24     37.96 o
 -13   7   5        2.50       12.85      6.04 o
 -12   7   5      210.19      199.88     20.29 o
 -11   7   5      144.20      141.62     13.77 o
 -10   7   5      323.79      314.58     14.92 o
  -9   7   5      263.39      254.79     16.60 o
  -8   7   5       47.34       60.30      8.61 o
  -7   7   5      137.01      143.98     23.51 o
  -6   7   5       53.22       62.66     11.62 o
  -5   7   5      687.17      625.41     16.40 o
  -4   7   5      123.58      113.85     11.11 o
  -3   7   5     1399.80     1434.15     23.52 o
  -2   7   5       68.97       56.94      8.28 o
  -1   7   5      328.68      348.99     17.63 o
   0   7   5     1015.16     1042.96     23.83 o
   1   7   5      301.98      323.28     12.71 o
   2   7   5       92.91       84.99      9.21 o
   3   7   5      344.44      324.29     12.82 o
   4   7   5      189.22      180.39     15.68 o
   5   7   5      599.25      653.56     27.48 o
   6   7   5      366.79      340.42     20.38 o
   7   7   5     1362.86     1435.72     41.24 o
   8   7   5       39.70       30.19     19.16 o
   9   7   5      193.12      247.80     27.02 o
 -15   8   5      135.42      121.43     14.38 o
 -14   8   5      479.88      531.96     28.07 o
 -13   8   5      320.25      301.19     17.20 o
 -12   8   5       87.11      114.49     12.73 o
 -11   8   5     1536.98     1603.49     26.61 o
 -10   8   5      256.90      262.89     23.89 o
  -9   8   5       79.93       60.06      9.99 o
  -8   8   5      923.95      826.34     20.13 o
  -7   8   5      162.85      132.26     10.05 o
  -6   8   5     1220.53     1201.11     27.32 o
  -5   8   5      541.02      534.30     15.92 o
  -4   8   5     2007.74     1931.92     27.97 o
  -3   8   5      810.97      779.59     19.95 o
  -2   8   5     1839.49     1890.48     32.99 o
  -1   8   5      302.58      289.99     12.39 o
   0   8   5     1773.29     1900.16     31.28 o
   1   8   5       33.65       42.62      7.89 o
   2   8   5       39.90       40.46      8.55 o
   3   8   5      324.57      344.90     19.80 o
   4   8   5      122.30       88.33     15.64 o
   5   8   5      963.43      986.84     61.40 o
   6   8   5      190.30      184.73     17.87 o
   8   8   5      187.51      204.05     22.39 o
 -15   9   5      329.38      309.52     32.67 o
 -14   9   5       62.62       53.03     10.31 o
 -13   9   5      537.30      515.07     21.49 o
 -12   9   5       38.51       39.94     18.15 o
 -11   9   5     1515.02     1436.12     39.81 o
 -10   9   5       34.16       32.03      8.55 o
  -9   9   5       78.36       54.50     10.45 o
  -8   9   5        4.08       25.05     10.58 o
  -7   9   5      228.62      199.71     12.24 o
  -6   9   5      238.19      269.85     13.63 o
  -5   9   5        9.95       31.45      8.06 o
  -4   9   5      294.97      348.19     19.97 o
  -3   9   5        0.44       18.71      9.42 o
  -2   9   5      394.50      392.30     15.49 o
  -1   9   5     1613.41     1572.33     28.96 o
   0   9   5      716.50      740.18     23.12 o
   1   9   5        4.31       19.34      5.38 o
   2   9   5       14.13       18.52      7.79 o
   3   9   5      116.88      113.88     16.34 o
   4   9   5      639.54      661.97     27.47 o
   7   9   5       21.35       12.72     11.60 o
 -15  10   5       62.42       54.50     17.78 o
 -14  10   5        0.23       11.91     13.28 o
 -13  10   5      226.31      254.62     18.10 o
 -12  10   5      102.05       77.88     11.31 o
 -11  10   5      904.40      942.84     23.55 o
 -10  10   5       12.07       27.01      6.19 o
  -9  10   5      352.71      413.87     17.08 o
  -8  10   5       34.02       33.24     10.22 o
  -7  10   5        7.47       13.76      6.69 o
  -6  10   5      644.00      636.88     22.58 o
  -5  10   5      699.09      794.86     27.88 o
  -4  10   5      896.38      906.79     26.37 o
  -3  10   5       14.72       22.17      5.83 o
  -2  10   5      101.34       95.30      9.53 o
  -1  10   5     2275.51     2259.14     43.01 o
   0  10   5      352.04      346.22     17.96 o
   1  10   5        8.12       13.50      5.83 o
   2  10   5       13.98       18.27      8.26 o
   3  10   5      462.15      393.99     23.24 o
   5  10   5       30.60       38.46     11.40 o
   6  10   5        4.20       15.83     13.62 o
 -14  11   5       46.62       55.38     20.97 o
 -13  11   5      283.19      286.45     40.91 o
 -12  11   5      153.44      111.22     16.48 o
 -11  11   5     1107.02     1137.78     50.44 o
 -10  11   5      100.61       93.45     16.99 o
  -9  11   5      280.01      282.83     16.32 o
  -8  11   5      327.12      298.29     17.13 o
  -7  11   5        4.30        7.66      7.60 o
  -6  11   5        3.08       10.81     12.57 o
  -5  11   5      833.76      827.44     22.51 o
  -4  11   5        0.62        8.40      7.33 o
  -3  11   5       77.89       73.69     12.52 o
  -2  11   5      250.87      247.74     19.75 o
  -1  11   5     1418.59     1452.06     31.43 o
   0  11   5      219.57      182.02     15.55 o
   1  11   5      137.59      131.03     15.93 o
   4  11   5        1.11       22.95     12.42 o
   5  11   5       19.15       11.01     10.60 o
 -13  12   5       93.06      115.61     17.07 o
 -12  12   5      729.98      848.29     54.15 o
 -11  12   5      112.06      130.27     13.78 o
 -10  12   5      145.98      160.83     28.34 o
  -9  12   5      109.43       97.76     12.94 o
  -8  12   5      522.08      537.99     20.09 o
  -7  12   5        2.92       19.00      7.00 o
  -6  12   5      373.65      327.44     16.09 o
  -5  12   5       84.89       97.40     11.93 o
  -4  12   5        1.60       20.07      6.49 o
  -3  12   5      301.02      313.17     16.43 o
  -2  12   5      205.07      206.18     13.69 o
  -1  12   5     1555.24     1600.16     29.78 o
   1  12   5      167.96      179.97     25.61 o
   2  12   5      433.39      416.41     28.99 o
   3  12   5      222.95      214.83     19.41 o
 -12  13   5       23.89       13.20     10.45 o
 -11  13   5        0.98       17.28     10.59 o
 -10  13   5       95.48       71.22     23.98 o
  -9  13   5      265.95      243.83     30.17 o
  -8  13   5      509.46      545.03     26.48 o
  -7  13   5       14.52        9.61      9.23 o
  -6  13   5      421.06      436.38     42.37 o
  -5  13   5      164.68      169.47     13.49 o
  -4  13   5        7.53       18.25      6.38 o
  -3  13   5       73.92       83.70     15.25 o
  -2  13   5      527.10      643.08     35.21 o
   0  13   5       55.30       78.89     13.24 o
   1  13   5      122.82       77.71     18.36 o
 -11  14   5      104.06      152.51     26.34 o
 -10  14   5      221.92      233.63     18.53 o
  -9  14   5      648.73      674.64     42.12 o
  -8  14   5      295.46      294.30     25.01 o
  -7  14   5      592.96      574.17     37.84 o
  -6  14   5      134.90      135.90     28.57 o
  -4  14   5       30.06       12.73     13.97 o
  -3  14   5      106.15       99.37     18.74 o
  -2  14   5      165.32      141.46     22.79 o
  -1  14   5       88.65       67.36     23.05 o
  -8  15   5       89.62       76.42     21.99 o
  -7  15   5      624.33      581.91     60.62 o
  -6  15   5      147.32      200.19     23.51 o
  -5  15   5      212.88      190.47     19.81 o
  -4  15   5      126.27      113.24     22.00 o
   2 -17   6      665.44      736.70     36.21 o
   4 -17   6      163.91      156.50     23.49 o
   5 -17   6        3.37       12.10      5.46 o
   8 -17   6       28.33       46.43     15.83 o
   9 -17   6      301.53      274.27     21.30 o
  10 -17   6        3.20       11.13      6.50 o
   2 -16   6      602.56      594.15     38.63 o
   3 -16   6      545.85      607.44     39.71 o
   4 -16   6      729.39      782.05     70.37 o
   5 -16   6        3.07       19.90     16.29 o
   6 -16   6      424.63      403.24     22.24 o
   7 -16   6       93.05      109.69     16.59 o
  10 -16   6        4.95       26.39     15.25 o
  11 -16   6       50.41       52.06     16.27 o
  -3 -15   6      131.27      117.41     27.83 o
  -2 -15   6       19.12       22.67     18.51 o
  -1 -15   6        4.29       12.09     10.04 o
   0 -15   6        1.42        9.51      6.80 o
   1 -15   6      153.83      132.26     21.45 o
   2 -15   6     1198.22     1162.98     47.74 o
   3 -15   6        1.79        7.97      4.51 o
   4 -15   6      370.06      375.35     26.09 o
   5 -15   6      999.75     1114.69     31.03 o
   6 -15   6      549.69      500.84     27.71 o
   7 -15   6      407.66      425.32     23.73 o
   8 -15   6       71.70       81.93     15.63 o
   9 -15   6       21.95       32.36     17.25 o
  12 -15   6      709.91      751.02     33.64 o
  13 -15   6      586.58      599.64     34.76 o
  -3 -14   6       34.63       21.57      8.66 o
  -2 -14   6       61.23       51.95     11.57 o
  -1 -14   6        2.27       25.49     14.80 o
   0 -14   6        0.96       15.89      7.93 o
   1 -14   6      579.38      572.11     19.67 o
   2 -14   6      794.34      784.77     58.94 o
   3 -14   6        8.98       16.61      7.95 o
   4 -14   6       60.96       82.63     13.32 o
   5 -14   6      615.81      563.04     35.23 o
   6 -14   6       80.90       81.67     13.63 o
   7 -14   6       95.13       88.91     26.51 o
   8 -14   6       89.34      105.83     14.88 o
   9 -14   6       15.79       23.13      6.95 o
  10 -14   6       54.48       68.54     11.06 o
  13 -14   6        0.52       26.39     16.43 o
  -5 -13   6       45.58       30.35     21.41 o
  -4 -13   6      332.17      336.47     21.04 o
  -3 -13   6      256.41      237.46     17.61 o
  -2 -13   6       40.54       50.62     10.23 o
  -1 -13   6        1.76       15.44      7.72 o
   0 -13   6      282.61      314.79     15.63 o
   1 -13   6      917.92      876.41     19.57 o
   2 -13   6       97.71      106.42      9.19 o
   3 -13   6        6.66       10.31      5.75 o
   4 -13   6      205.37      207.97     17.34 o
   5 -13   6      731.61      726.17     28.01 o
   6 -13   6      233.57      241.82     19.32 o
   7 -13   6      610.34      663.52     26.51 o
   8 -13   6        3.58       20.04      7.86 o
   9 -13   6      221.44      251.53     23.01 o
  10 -13   6      779.31      749.57     26.32 o
  11 -13   6      272.54      308.81     21.21 o
  13 -13   6        2.58       17.92     18.38 o
  14 -13   6        2.07       14.33      8.04 o
  -7 -12   6      654.71      669.42     43.73 o
  -6 -12   6      220.19      223.24     25.30 o
  -5 -12   6      137.35      141.20     16.49 o
  -4 -12   6      407.76      440.16     24.29 o
  -3 -12   6      117.75      125.14     12.19 o
  -2 -12   6      713.62      747.64     21.99 o
  -1 -12   6      211.30      198.82     13.33 o
   0 -12   6     2247.17     2361.57     31.77 o
   1 -12   6        4.65       11.18      6.29 o
   2 -12   6       47.70       67.94      7.07 o
   3 -12   6      148.62      143.65     10.94 o
   4 -12   6      360.77      337.45     18.98 o
   5 -12   6      514.95      513.74     23.36 o
   6 -12   6      135.09      169.76     19.72 o
   7 -12   6     1161.14     1133.58     41.93 o
   8 -12   6      668.74      641.45     28.26 o
   9 -12   6       18.10       31.23     12.57 o
  10 -12   6     1101.14     1128.76     38.08 o
  11 -12   6      674.48      595.74     29.76 o
  12 -12   6      146.15      126.58     16.10 o
  14 -12   6        7.11       12.61      8.10 o
  -8 -11   6      364.62      465.51     37.77 o
  -6 -11   6      260.18      291.10     25.02 o
  -5 -11   6        9.29       12.82     14.86 o
  -4 -11   6      378.55      332.81     18.14 o
  -3 -11   6      125.40      112.08     11.59 o
  -2 -11   6      421.82      419.76     16.63 o
  -1 -11   6     3157.39     3304.06     34.42 o
   0 -11   6      288.92      293.28     13.78 o
   1 -11   6      181.29      170.35      9.31 o
   2 -11   6      663.85      583.11     17.83 o
   3 -11   6      485.83      480.80     19.97 o
   4 -11   6     3908.54     4076.41    182.86 o
   5 -11   6       90.72       89.40     12.72 o
   6 -11   6     3312.62     3451.08    129.74 o
   7 -11   6        0.50        2.48     10.42 o
   8 -11   6     2512.25     2554.83     51.57 o
   9 -11   6      105.79      119.18     16.32 o
  10 -11   6     1927.70     2009.58     41.82 o
  11 -11   6        0.89       11.13     10.13 o
  12 -11   6        9.17       21.09     12.18 o
  13 -11   6      127.22      123.58     20.60 o
  14 -11   6      263.10      229.67     26.66 o
  15 -11   6      138.98      209.13     26.21 o
  -9 -10   6       27.40       34.99     13.84 o
  -7 -10   6       59.56       62.14     18.18 o
  -6 -10   6        3.59       15.36     15.85 o
  -5 -10   6      103.16      100.22     14.76 o
  -4 -10   6      330.16      303.71     15.21 o
  -3 -10   6     1402.19     1371.94     38.00 o
  -2 -10   6      626.93      591.90     15.02 o
  -1 -10   6      544.27      552.66     13.06 o
   0 -10   6      866.03      877.95     27.31 o
   1 -10   6        3.28        8.37      4.95 o
   2 -10   6      186.17      172.74      8.56 o
   3 -10   6      279.35      293.17      9.40 o
   4 -10   6     4496.40     4556.99    124.04 o
   5 -10   6        6.07        9.04     15.41 o
   6 -10   6      321.84      302.38     20.05 o
   7 -10   6      180.98      209.52     15.55 o
   8 -10   6        4.22       15.28      9.62 o
   9 -10   6        1.80       33.22     15.43 o
  10 -10   6      227.18      184.82     17.52 o
  11 -10   6       47.99       41.00     10.06 o
  12 -10   6      117.27      111.96     13.62 o
  13 -10   6        1.23        6.68     14.40 o
  14 -10   6      480.50      485.52     36.74 o
  15 -10   6      130.16       52.26     25.22 o
 -10  -9   6        4.60       23.83     11.98 o
  -9  -9   6       42.23       33.73     18.36 o
  -7  -9   6      387.64      417.56     19.95 o
  -6  -9   6        4.04        3.81     14.45 o
  -5  -9   6       25.10       15.53     14.19 o
  -4  -9   6        4.41        9.76      5.32 o
  -3  -9   6      340.44      302.52     17.03 o
  -2  -9   6      165.93      152.99      8.13 o
  -1  -9   6      419.25      428.50     14.81 o
   0  -9   6     1744.91     1823.93     55.78 o
   1  -9   6     4286.98     4359.28     77.03 o
   2  -9   6     1079.09     1013.36     24.44 o
   3  -9   6     3692.52     3651.89     74.25 o
   4  -9   6       90.89       94.10     10.60 o
   5  -9   6      651.05      603.00     26.83 o
   6  -9   6      141.91      151.64     20.02 o
   7  -9   6      333.35      316.12     16.29 o
   8  -9   6      213.21      208.12     15.53 o
   9  -9   6      757.04      821.74     25.21 o
  10  -9   6     1233.48     1263.30     36.39 o
  11  -9   6      181.40      160.81     16.72 o
  12  -9   6      293.10      321.62     22.68 o
  13  -9   6      882.44      900.25     31.32 o
  14  -9   6      691.20      723.51     42.65 o
  15  -9   6        1.22       45.86     22.91 o
 -10  -8   6      193.47      141.31     26.57 o
  -8  -8   6     1874.57     1879.85     52.80 o
  -7  -8   6      323.34      273.93     17.88 o
  -6  -8   6      944.89      907.74     28.70 o
  -5  -8   6      445.06      430.25     15.78 o
  -4  -8   6      166.42      152.73     11.61 o
  -3  -8   6        4.74       10.21      6.64 o
  -2  -8   6      288.12      307.89     13.64 o
  -1  -8   6     6748.14     7046.06     92.47 o
   0  -8   6     1340.33     1299.18     28.24 o
   1  -8   6       84.36       63.55      5.29 o
   2  -8   6     5397.78     5476.93    110.83 o
   3  -8   6       19.42       20.01      3.76 o
   4  -8   6      509.08      466.07      5.35 o
   5  -8   6     1275.60     1193.62     32.47 o
   6  -8   6       14.79       11.38      5.74 o
   7  -8   6        5.06        8.28      5.89 o
   8  -8   6        9.04       22.18     11.69 o
   9  -8   6     2249.59     2417.82     35.56 o
  10  -8   6        5.25       15.39      7.19 o
  11  -8   6      216.94      161.82     18.63 o
  12  -8   6      263.31      249.62     21.14 o
  13  -8   6     1177.31     1174.41     35.27 o
  14  -8   6       42.53       38.65     13.12 o
  15  -8   6        2.15        9.16      7.95 o
 -11  -7   6        3.13       13.29     15.56 o
  -9  -7   6      339.57      377.27     31.17 o
  -8  -7   6      327.42      351.85     18.89 o
  -7  -7   6     3592.89     3751.35     52.54 o
  -6  -7   6      158.49      164.95     12.29 o
  -5  -7   6      719.04      765.25     22.27 o
  -4  -7   6      922.68      926.60     27.73 o
  -3  -7   6      119.85      129.28      6.93 o
  -2  -7   6     2673.63     2513.55     77.03 o
  -1  -7   6     1698.47     1640.48     21.97 o
   0  -7   6    12317.26    13445.71    241.42 o
   1  -7   6     6469.65     6649.28    127.11 o
   2  -7   6    10907.57    11236.00    193.15 o
   3  -7   6      107.80      102.43      6.95 o
   4  -7   6     2620.29     2493.08     53.95 o
   5  -7   6      402.60      422.43     14.07 o
   6  -7   6      235.18      247.16     12.77 o
   7  -7   6      879.99      839.10     41.41 o
   8  -7   6      796.22      755.00     33.13 o
   9  -7   6     1523.77     1438.03     51.93 o
  10  -7   6      686.58      686.12     29.29 o
  11  -7   6      150.28      156.85     17.17 o
  12  -7   6      720.45      709.38     27.87 o
  13  -7   6       58.61       79.56     17.36 o
  14  -7   6       78.55       91.26     21.56 o
  15  -7   6       89.80      111.94     23.01 o
 -12  -6   6       10.14       26.77     15.87 o
 -10  -6   6       73.70       58.45     16.42 o
  -9  -6   6      895.57      889.17     45.37 o
  -8  -6   6     1918.51     1975.93     85.39 o
  -7  -6   6     1454.56     1389.64     37.85 o
  -6  -6   6        4.16        9.00      4.40 o
  -5  -6   6      753.21      705.03     24.35 o
  -4  -6   6       18.28       22.80      3.86 o
  -3  -6   6     4908.05     5154.81     74.93 o
  -2  -6   6     5577.88     5655.01     58.21 o
  -1  -6   6      949.11      914.34     19.40 o
   0  -6   6        1.66        6.01      3.27 o
   1  -6   6     3401.53     3435.95     94.63 o
   2  -6   6      148.76      147.52      5.09 o
   3  -6   6     2070.52     2139.56     48.16 o
   4  -6   6     1259.78     1373.40     27.45 o
   5  -6   6      847.84      781.07     37.69 o
   6  -6   6      398.10      374.36     13.42 o
   7  -6   6      330.73      333.11     15.86 o
   8  -6   6      295.18      254.72     10.02 o
   9  -6   6      113.07       99.10     13.23 o
  10  -6   6      616.67      591.72     40.15 o
  11  -6   6        0.22       21.73     26.68 o
  12  -6   6      657.74      685.41     26.69 o
  13  -6   6        2.27        0.01      9.70 o
  14  -6   6      553.91      473.97     37.96 o
  15  -6   6       14.56       34.29     12.89 o
 -12  -5   6      371.45      363.50     30.21 o
 -10  -5   6      647.09      631.79     41.85 o
  -9  -5   6       78.89       78.58     10.96 o
  -8  -5   6     1290.77     1372.40     39.14 o
  -7  -5   6      181.83      187.53     11.19 o
  -6  -5   6     1285.69     1290.41     23.47 o
  -5  -5   6     1544.72     1570.42     29.44 o
  -4  -5   6      313.76      299.61      7.80 o
  -3  -5   6    11517.58    12377.88    101.10 o
  -2  -5   6        8.35       15.02      3.28 o
  -1  -5   6       98.67      138.10      5.58 o
   0  -5   6     1852.93     1960.45     20.10 o
   1  -5   6       74.48       68.91      4.69 o
   3  -5   6     1734.75     1674.35     18.30 o
   4  -5   6      661.44      578.66     19.14 o
   5  -5   6      505.18      470.27     14.89 o
   6  -5   6      557.91      564.98     14.82 o
   7  -5   6     2870.14     2890.19     42.23 o
   8  -5   6      201.70      195.43     11.83 o
   9  -5   6      636.86      639.97     15.13 o
  10  -5   6     1209.31     1231.84     48.68 o
  11  -5   6       14.01       19.49     13.96 o
  12  -5   6     1457.80     1555.98     40.28 o
  13  -5   6        0.63        6.31     20.62 o
  15  -5   6      154.43      153.69     32.69 o
 -13  -4   6       20.25       33.67     17.12 o
 -11  -4   6      813.16      736.83     36.99 o
 -10  -4   6      155.21      165.83     27.76 o
  -9  -4   6       15.42       13.96      6.89 o
  -8  -4   6      811.40      837.96     24.33 o
  -7  -4   6     2936.03     3041.97     35.59 o
  -6  -4   6     1045.49     1084.10     28.02 o
  -5  -4   6     1177.42     1222.84     21.89 o
  -4  -4   6     5110.16     5126.66     60.19 o
  -3  -4   6     1203.74     1310.68     18.73 o
  -2  -4   6     1200.60     1121.23     13.64 o
  -1  -4   6     4378.92     5047.32     28.11 o
   0  -4   6     1602.55     1661.34     17.62 o
   1  -4   6     1289.29     1268.29     14.16 o
   2  -4   6      233.94      278.22     17.85 o
   3  -4   6      410.15      518.83     32.09 o
   4  -4   6        1.57        1.80      3.48 o
   5  -4   6     6059.62     6214.13     58.13 o
   6  -4   6     4030.16     4010.78     56.76 o
   7  -4   6     1495.31     1545.15     21.63 o
   8  -4   6      111.69      125.61      7.37 o
   9  -4   6      537.64      449.33     18.02 o
  10  -4   6      511.62      463.14     21.37 o
  11  -4   6     1459.54     1463.60     53.02 o
  12  -4   6      534.73      577.81     26.26 o
  13  -4   6      368.63      354.11     30.51 o
  14  -4   6       24.10       36.25     19.37 o
  15  -4   6      330.45      307.99     36.30 o
 -13  -3   6      185.75      183.30     26.38 o
 -11  -3   6     2063.05     2198.87     65.40 o
 -10  -3   6      370.19      299.06     22.69 o
  -9  -3   6     1267.63     1252.01     34.91 o
  -8  -3   6      319.91      297.30     13.47 o
  -7  -3   6     1167.37     1103.29     22.76 o
  -6  -3   6     5235.00     5378.20     58.58 o
  -5  -3   6     1983.15     2150.43     17.96 o
  -4  -3   6     5199.20     5432.15     50.73 o
  -3  -3   6        6.71        4.03      3.46 o
  -2  -3   6       70.48       82.16      2.70 o
  -1  -3   6     2789.82     2887.25     24.96 o
   0  -3   6     2098.94     2373.47     33.19 o
   1  -3   6     2755.94     2842.45     48.79 o
   2  -3   6       13.45        7.01      3.12 o
   3  -3   6     3365.84     3488.37     95.92 o
   4  -3   6      951.70      943.92     30.10 o
   5  -3   6     2257.54     2425.38     24.58 o
   6  -3   6     1481.69     1551.70     17.86 o
   7  -3   6      922.11      901.68     15.17 o
   8  -3   6      452.80      408.06     18.33 o
   9  -3   6      175.40      141.68      9.71 o
  10  -3   6      621.62      626.90     19.44 o
  11  -3   6      626.26      665.83     46.76 o
  12  -3   6       17.63       15.27     13.23 o
  14  -3   6      164.05      158.14     35.86 o
 -14  -2   6        8.66       25.71     26.43 o
 -12  -2   6     1909.33     2072.57     60.76 o
 -10  -2   6      177.59      158.16     18.70 o
  -9  -2   6        2.98       10.51      5.32 o
  -8  -2   6     1710.13     1717.98     47.60 o
  -7  -2   6      905.92      843.36     21.73 o
  -6  -2   6       47.68       37.31      4.24 o
  -5  -2   6     2007.30     1861.08     25.03 o
  -4  -2   6     6132.98     6129.39     53.45 o
  -3  -2   6      293.79      251.73     15.35 o
  -2  -2   6      882.21     1098.86     16.85 o
  -1  -2   6      964.83      873.04     19.29 o
   0  -2   6     7457.39     7614.91    138.82 o
   1  -2   6      727.03      760.92     22.95 o
   2  -2   6      219.78      201.99     10.32 o
   3  -2   6      491.45      442.08     12.14 o
   4  -2   6       44.14       22.50      4.31 o
   5  -2   6      517.89      483.24     12.98 o
   6  -2   6     1391.54     1401.55     30.13 o
   7  -2   6     1085.15     1077.82     20.02 o
   8  -2   6     1376.11     1353.09     26.93 o
   9  -2   6      801.82      816.90     19.56 o
  10  -2   6     3380.64     3507.76     43.39 o
  11  -2   6      233.77      202.92     16.14 o
  12  -2   6       38.88       17.35     11.77 o
  13  -2   6      115.22      133.97     27.49 o
  14  -2   6      423.54      406.85     45.30 o
 -14  -1   6       54.27       35.77     22.23 o
 -12  -1   6      313.84      325.05     38.28 o
 -11  -1   6     1030.56     1072.76     37.05 o
 -10  -1   6       54.07       52.70      8.25 o
  -9  -1   6     1598.14     1667.69     34.51 o
  -8  -1   6     1048.85     1066.13     22.81 o
  -7  -1   6      453.96      457.38     10.53 o
  -6  -1   6      169.98      149.62      7.07 o
  -5  -1   6     1212.22     1226.71     20.15 o
  -4  -1   6     1246.44     1214.33     14.84 o
  -3  -1   6     2532.64     2721.29     65.83 o
  -2  -1   6     2048.15     1940.66     23.91 o
  -1  -1   6    10170.14    10977.72    103.09 o
   0  -1   6      165.41      156.66      7.93 o
   1  -1   6     6309.14     6229.20    158.63 o
   2  -1   6     1331.44     1314.60     15.69 o
   3  -1   6      133.64      143.19      9.47 o
   4  -1   6      349.65      379.68     13.24 o
   5  -1   6      674.79      721.51     12.49 o
   6  -1   6    10360.37    10892.45     87.16 o
   7  -1   6      389.54      389.18     13.19 o
   8  -1   6     1088.27     1100.78     24.07 o
   9  -1   6     2780.04     2826.42     35.85 o
  10  -1   6     1434.93     1588.65     28.17 o
  11  -1   6      131.65      130.71     14.52 o
  12  -1   6       69.15       45.33     14.73 o
  14  -1   6      121.71       77.11     36.83 o
 -15   0   6      161.44      184.50     31.35 o
 -13   0   6      244.18      182.87     22.28 o
 -12   0   6      468.15      460.91     33.89 o
 -11   0   6     1896.90     1904.05     37.35 o
 -10   0   6     2531.82     2543.04     35.54 o
  -9   0   6      289.25      265.03     10.21 o
  -8   0   6     3769.40     3865.50     35.90 o
  -7   0   6       64.79       71.18      6.43 o
  -6   0   6      503.21      462.68     10.01 o
  -5   0   6      362.88      295.83     21.98 o
  -4   0   6      613.84      618.46     16.11 o
  -3   0   6     4540.90     4506.97     78.94 o
  -2   0   6     8565.85     9047.57     99.35 o
  -1   0   6    10761.09    10424.75    231.24 o
   0   0   6     6877.62     7014.55    176.39 o
   1   0   6      210.47      201.94     10.33 o
   2   0   6      621.03      516.99     16.35 o
   3   0   6      175.08      161.70      8.63 o
   4   0   6     1022.93     1094.72     22.31 o
   5   0   6     4679.40     4862.88     53.26 o
   6   0   6     3392.50     3460.78     36.37 o
   7   0   6     2857.52     2817.03     49.32 o
   8   0   6      596.13      524.39     15.08 o
   9   0   6     5023.40     5324.44     46.65 o
  10   0   6      225.67      206.47     18.10 o
  11   0   6      260.82      262.22     38.16 o
  12   0   6      195.33      161.60     20.38 o
  13   0   6       62.88       43.96     17.64 o
 -15   1   6       39.60       37.07     10.95 o
 -13   1   6       23.10       12.14     12.00 o
 -12   1   6     2602.92     2800.56     70.50 o
 -11   1   6        3.15        4.39      8.72 o
 -10   1   6     1502.95     1555.88     44.40 o
  -9   1   6     1624.08     1614.02     22.50 o
  -8   1   6      562.08      581.48     15.01 o
  -7   1   6      425.24      390.76     12.65 o
  -6   1   6      116.65      106.76      7.37 o
  -5   1   6       51.05       57.86     17.36 o
  -4   1   6      334.03      326.91     11.36 o
  -3   1   6      448.36      672.89     32.08 o
  -2   1   6     5471.39     5516.03     91.68 o
  -1   1   6       28.67       18.20      3.90 o
   0   1   6      772.66      725.62     27.99 o
   1   1   6      714.16      655.56     24.48 o
   2   1   6     1260.92     1213.13     24.94 o
   3   1   6      954.61      955.54     20.66 o
   4   1   6      105.37      115.23      7.03 o
   5   1   6     2038.47     1961.14     47.16 o
   6   1   6      564.63      585.21     15.23 o
   7   1   6      214.87      211.86     11.30 o
   8   1   6     1247.63     1217.05     25.56 o
   9   1   6      657.82      675.53     28.61 o
  10   1   6       68.61       66.52     14.22 o
  11   1   6      149.08      153.63     17.17 o
  12   1   6      229.05      232.28     24.31 o
  13   1   6      245.98      220.91     41.09 o
 -15   2   6        2.59       21.50     15.21 o
 -14   2   6       28.38       38.44     11.54 o
 -13   2   6      713.86      734.01     36.83 o
 -12   2   6      100.49      123.78     11.26 o
 -11   2   6        6.72        6.67      5.15 o
 -10   2   6      180.47      193.72     22.41 o
  -9   2   6      167.71      151.86      8.75 o
  -8   2   6      180.57      166.85      9.27 o
  -7   2   6      268.14      247.08      9.32 o
  -6   2   6     2288.39     2313.08     37.96 o
  -5   2   6      269.65      240.25     13.55 o
  -4   2   6     1114.20     1007.23     21.88 o
  -3   2   6       62.22       36.91     11.39 o
  -2   2   6     2646.12     2764.53     30.16 o
  -1   2   6      338.99      336.28     14.41 o
   0   2   6       93.66       96.75      6.74 o
   1   2   6     2212.22     2251.79     24.22 o
   2   2   6     3950.84     3960.20     36.19 o
   3   2   6      294.46      273.76      9.59 o
   4   2   6     3790.68     3801.94     42.87 o
   5   2   6       60.32       57.07      6.76 o
   6   2   6       85.22       84.06      7.94 o
   7   2   6      193.16      190.50     13.63 o
   8   2   6      559.20      538.84     33.48 o
   9   2   6     1828.46     1889.89     37.33 o
  10   2   6      113.73      110.71     14.90 o
  11   2   6       70.52       42.50     15.99 o
  12   2   6      350.47      335.39     34.28 o
 -14   3   6        4.53       44.39     17.16 o
 -13   3   6       63.37       73.67     23.53 o
 -12   3   6       57.06       59.61      7.46 o
 -11   3   6       78.11       82.51      9.91 o
 -10   3   6      149.50      134.43      9.48 o
  -9   3   6      526.23      510.58     18.62 o
  -8   3   6     1448.24     1382.58     23.13 o
  -7   3   6     1782.14     1732.19     23.51 o
  -6   3   6      186.86      204.24      9.75 o
  -5   3   6     2920.47     2839.42     27.41 o
  -4   3   6     5190.27     5056.78     65.48 o
  -3   3   6      178.44      156.49      9.17 o
  -2   3   6      180.22      157.05     10.84 o
  -1   3   6     2025.48     2105.10     44.23 o
   0   3   6     1039.25      890.23     19.88 o
   1   3   6      254.19      339.87     10.44 o
   2   3   6     4456.97     4269.40     37.43 o
   3   3   6     4022.75     4161.57     41.00 o
   4   3   6      601.62      607.89     14.96 o
   5   3   6      191.23      209.77     14.25 o
   6   3   6       24.20       26.50      7.32 o
   7   3   6      613.19      592.28     28.00 o
   8   3   6      711.61      690.34     26.30 o
   9   3   6      763.68      822.93     36.13 o
  10   3   6      265.16      297.26     38.52 o
  11   3   6        0.72       23.37     22.02 o
  12   3   6      766.20      634.47     32.42 o
 -15   4   6       84.54       79.60     17.89 o
 -14   4   6      785.23      917.85     50.12 o
 -13   4   6       50.57       44.36     13.52 o
 -12   4   6      502.23      492.36     16.10 o
 -11   4   6      182.65      177.54     12.33 o
 -10   4   6      723.16      767.21     26.28 o
  -9   4   6     1839.00     1879.56     41.67 o
  -8   4   6     1589.32     1565.25     25.66 o
  -7   4   6     4783.18     4663.66     45.37 o
  -6   4   6     4845.38     4901.78     46.16 o
  -5   4   6      188.47      162.69      8.73 o
  -4   4   6      338.37      300.99      9.78 o
  -3   4   6      204.49      198.05      9.10 o
  -2   4   6     1635.70     1418.17     18.26 o
  -1   4   6       17.61       17.31      6.28 o
   0   4   6     6276.06     6494.58     63.99 o
   1   4   6     6535.32     6330.11     55.86 o
   2   4   6       12.97       12.28      5.25 o
   3   4   6     3636.50     3706.40     41.45 o
   4   4   6       81.52       88.45      7.54 o
   5   4   6      258.57      247.11     11.28 o
   6   4   6        0.77       11.48      6.16 o
   7   4   6      231.41      236.48     18.37 o
   8   4   6      161.54      140.14     14.71 o
   9   4   6       24.82       29.85      8.99 o
  11   4   6      351.83      356.04     30.33 o
 -14   5   6      187.64      152.31     17.87 o
 -13   5   6       46.91       34.71      8.22 o
 -12   5   6       12.99        9.75      5.28 o
 -11   5   6       59.37       46.34      9.33 o
 -10   5   6      709.51      691.16     20.42 o
  -9   5   6       60.28       63.43      8.38 o
  -8   5   6     3042.91     3263.77     32.54 o
  -7   5   6        0.30        6.67      7.03 o
  -6   5   6     2073.13     2123.06     25.40 o
  -5   5   6     1794.04     1768.30     24.25 o
  -4   5   6        7.26       10.01      4.40 o
  -3   5   6      248.44      247.13      9.87 o
  -2   5   6     4556.50     4838.11     93.31 o
  -1   5   6      267.14      255.12      9.71 o
   0   5   6     1996.64     1976.11     25.97 o
   1   5   6     1106.34     1035.99     17.10 o
   2   5   6     4159.80     4470.32     42.72 o
   3   5   6      476.33      514.98     16.11 o
   4   5   6      565.85      532.57     25.87 o
   5   5   6      188.40      188.76     10.36 o
   6   5   6       24.68       32.81      9.57 o
   7   5   6      129.46      121.37     14.85 o
   8   5   6        4.93       17.92      8.41 o
  10   5   6        1.63       21.51     13.75 o
 -14   6   6      146.35      125.69     12.67 o
 -13   6   6       20.22       15.62      8.46 o
 -12   6   6      137.68      160.11     13.14 o
 -11   6   6      384.88      364.52     17.04 o
 -10   6   6     1681.88     1799.77     27.98 o
  -9   6   6      494.49      512.37     18.67 o
  -8   6   6      834.61      796.49     20.45 o
  -7   6   6       22.36       40.45     12.03 o
  -6   6   6      141.55      137.07     10.88 o
  -5   6   6       15.68       11.93      6.12 o
  -4   6   6     1172.80     1078.61     20.38 o
  -3   6   6      203.15      166.46      9.65 o
  -2   6   6     1548.57     1536.17     24.54 o
  -1   6   6        0.23        7.74      4.03 o
   0   6   6      391.86      317.50     12.13 o
   1   6   6      161.79      172.49     13.47 o
   2   6   6       57.19       52.45      7.20 o
   3   6   6     1139.47     1108.91     26.93 o
   4   6   6        7.53       20.86      5.74 o
   5   6   6       63.84       43.84     18.73 o
   6   6   6      738.62      743.84     29.93 o
   7   6   6      526.08      545.12     25.64 o
   9   6   6       20.83       25.45     12.04 o
 -15   7   6      376.29      319.57     34.60 o
 -14   7   6       73.34       52.01     11.82 o
 -13   7   6      205.31      181.67     15.41 o
 -12   7   6      268.93      302.61     15.53 o
 -11   7   6      681.39      703.19     20.66 o
 -10   7   6       37.96       35.81      9.86 o
  -9   7   6       21.12       14.34      8.36 o
  -8   7   6        1.68       32.38     11.29 o
  -7   7   6        6.46       10.25      5.73 o
  -6   7   6      315.95      286.34     13.40 o
  -5   7   6     1078.11     1079.56     24.15 o
  -4   7   6     4000.85     4040.09     41.31 o
  -3   7   6     2063.92     1957.02     35.37 o
  -2   7   6      181.56      174.37     15.79 o
  -1   7   6      807.83      727.25     17.25 o
   0   7   6      208.18      205.00     13.88 o
   1   7   6      375.09      401.67     15.17 o
   2   7   6      520.36      476.40     15.85 o
   3   7   6     2146.07     2245.57     32.86 o
   4   7   6      276.19      266.90     21.83 o
   5   7   6      166.57      152.42     15.06 o
   6   7   6     3020.99     3044.57     81.11 o
   8   7   6        6.68       25.42     11.24 o
 -14   8   6       51.59       30.60     11.88 o
 -13   8   6      148.64      188.34     14.01 o
 -12   8   6     1314.75     1415.18     26.47 o
 -11   8   6       12.07       13.77      7.25 o
 -10   8   6       87.84       80.53     10.77 o
  -9   8   6        4.16       30.69     11.91 o
  -8   8   6      976.94     1050.26     41.58 o
  -7   8   6      139.39      127.08     15.88 o
  -6   8   6      241.20      260.40     26.02 o
  -5   8   6     2024.29     1999.01     42.00 o
  -4   8   6      352.40      326.43     14.17 o
  -3   8   6      307.38      307.12     13.93 o
  -2   8   6      468.74      436.78     22.42 o
  -1   8   6       63.59       53.58      8.00 o
   0   8   6      143.49      150.71     11.58 o
   1   8   6       89.09       88.22     10.33 o
   2   8   6     1578.17     1564.79     27.49 o
   3   8   6       44.41       33.24     16.25 o
   4   8   6      115.20      133.19     18.04 o
   5   8   6      988.04      990.05     31.47 o
   7   8   6      385.55      380.55     25.13 o
   8   8   6      140.49       82.69     18.89 o
 -14   9   6      236.06      225.71     32.95 o
 -13   9   6      385.94      383.91     23.54 o
 -12   9   6      444.36      511.21     37.74 o
 -11   9   6       31.19       19.68     10.27 o
 -10   9   6      186.03      187.90     13.65 o
  -9   9   6       12.41       30.27     10.39 o
  -8   9   6      200.52      200.79     15.48 o
  -7   9   6        8.01       33.59     10.57 o
  -6   9   6     1787.30     1935.20     29.19 o
  -5   9   6      852.64      806.56     22.72 o
  -4   9   6      574.17      635.10     30.85 o
  -3   9   6      194.62      172.23     10.73 o
  -2   9   6     1502.27     1581.33     26.24 o
  -1   9   6      418.00      415.57     15.63 o
   0   9   6       11.47       20.26      5.86 o
   1   9   6      442.28      478.68     17.06 o
   2   9   6       40.96       35.16      8.96 o
   3   9   6      681.47      784.68     27.44 o
   4   9   6      429.27      420.55     23.81 o
   6   9   6        0.93       27.00     11.36 o
 -14  10   6       17.21       33.91     20.28 o
 -13  10   6       92.62       87.37     24.82 o
 -12  10   6      833.59      771.87     28.67 o
 -11  10   6       10.79       27.22      8.42 o
 -10  10   6      660.08      669.24     24.44 o
  -9  10   6      371.03      387.14     18.69 o
  -8  10   6      261.65      216.28     16.08 o
  -7  10   6       57.40       51.80     11.53 o
  -6  10   6     2328.23     2407.87     36.02 o
  -5  10   6      161.60      168.48     15.87 o
  -4  10   6       10.25       19.37      9.91 o
  -3  10   6        1.09       15.24      7.06 o
  -2  10   6      589.85      553.39     19.46 o
  -1  10   6      176.94      147.49     11.91 o
   0  10   6      121.28      111.20     11.82 o
   1  10   6       58.02       81.81     11.73 o
   2  10   6      330.55      276.06     25.44 o
   5  10   6       48.24       87.07     17.60 o
 -14  11   6       60.97       72.88     24.14 o
 -13  11   6       82.68       98.00     17.78 o
 -12  11   6     1097.27     1123.02     57.43 o
 -11  11   6      907.51      921.69     71.42 o
 -10  11   6       83.44      101.68     18.56 o
  -9  11   6     2237.20     2336.21     35.28 o
  -8  11   6      428.50      407.77     20.03 o
  -7  11   6     1239.81     1332.60     31.72 o
  -6  11   6      250.68      261.69     14.99 o
  -5  11   6       40.92       49.24      9.44 o
  -4  11   6       34.90       46.97     10.59 o
  -3  11   6        9.16       25.93      9.07 o
  -2  11   6     1705.41     1817.50     33.05 o
  -1  11   6       39.15       42.38      8.10 o
   0  11   6     1722.90     1811.29     31.31 o
   3  11   6      285.26      297.73     24.61 o
   4  11   6      152.04      135.11     20.46 o
 -13  12   6      539.44      598.74     54.09 o
 -12  12   6      186.31      189.82     22.72 o
 -11  12   6      610.66      670.96     34.40 o
 -10  12   6       29.25       50.83     18.07 o
  -9  12   6      406.47      409.68     28.16 o
  -8  12   6       52.75       57.07     13.72 o
  -7  12   6      125.36      132.76     13.89 o
  -6  12   6      117.72      114.00     12.36 o
  -5  12   6      477.23      531.95     23.40 o
  -4  12   6       57.71       44.86     10.54 o
  -3  12   6       37.33       47.82      9.89 o
  -2  12   6      428.52      387.99     23.53 o
  -1  12   6      259.97      240.57     23.95 o
   1  12   6      764.10      857.36     36.15 o
   2  12   6       41.56       32.55      9.66 o
 -12  13   6        4.89       13.39      7.59 o
 -11  13   6       16.39       14.38     10.70 o
 -10  13   6       18.29       39.66     14.84 o
  -9  13   6        4.21       20.94     13.05 o
  -8  13   6      822.71      897.11     53.85 o
  -7  13   6      362.63      312.92     43.95 o
  -6  13   6        1.75       33.58     21.58 o
  -4  13   6       12.07       29.87     15.36 o
  -3  13   6      808.83      941.17     51.25 o
  -2  13   6       34.24       21.70     10.99 o
  -1  13   6      122.91      115.20     16.83 o
   0  13   6       13.84       10.12      7.67 o
 -10  14   6      195.20      206.02     33.66 o
  -9  14   6        8.34       20.51     12.47 o
  -8  14   6      440.70      492.81     28.74 o
  -7  14   6      207.03      222.33     24.78 o
  -6  14   6       20.61       20.82      9.16 o
  -5  14   6      298.13      323.28     36.63 o
  -4  14   6      631.70      673.43     59.57 o
  -3  14   6        0.94        6.31     11.06 o
  -2  14   6       10.84       26.55     13.24 o
   4 -17   7        1.60       21.44     14.32 o
   6 -17   7        3.42       14.35     15.61 o
   7 -17   7      259.10      256.83     29.83 o
   8 -17   7     1230.40     1270.44     64.85 o
   9 -17   7       11.86       28.29     13.53 o
  -1 -16   7      156.81       69.34     23.20 o
   1 -16   7       69.85       55.92     18.04 o
   2 -16   7        2.34        9.02     12.46 o
   3 -16   7       85.75       45.60     12.18 o
   4 -16   7      135.19      114.44     43.31 o
   5 -16   7      167.46      133.00     17.03 o
   6 -16   7       45.16       51.34     16.86 o
   7 -16   7     1944.45     2070.88    367.10 o
   8 -16   7       25.29       27.37     18.02 o
   9 -16   7        3.74       17.27     12.18 o
  10 -16   7      102.92      111.02     19.14 o
  11 -16   7      263.34      243.23     22.28 o
  -2 -15   7       32.70       22.19     14.12 o
  -1 -15   7       22.34       22.01     18.50 o
   0 -15   7      351.83      357.37     26.46 o
   1 -15   7        2.12        3.82      9.07 o
   2 -15   7       45.59       40.19     13.84 o
   3 -15   7     1286.60     1412.58     64.04 o
   4 -15   7      488.90      486.18     28.49 o
   5 -15   7      219.68      267.21     21.17 o
   6 -15   7     1810.12     1804.96     60.81 o
   7 -15   7      320.25      342.13     23.77 o
   8 -15   7      237.14      197.47     46.18 o
   9 -15   7      220.14      217.31     24.58 o
  11 -15   7      160.88      200.35     26.37 o
  12 -15   7      168.72      177.63     18.84 o
  -3 -14   7       23.11       30.27     13.32 o
  -2 -14   7      176.06      142.27     14.52 o
  -1 -14   7      642.36      553.51     19.87 o
   0 -14   7       53.91       46.54      9.51 o
   1 -14   7      382.32      357.10     24.77 o
   2 -14   7      354.18      356.92     17.35 o
   3 -14   7        1.84       13.65      6.41 o
   4 -14   7      357.48      379.51     33.15 o
   5 -14   7      377.68      415.56     43.58 o
   6 -14   7     1966.61     2017.59     60.46 o
   7 -14   7       71.06       82.87     15.41 o
   8 -14   7       10.20       18.65      9.96 o
   9 -14   7        1.81       16.20     15.98 o
  10 -14   7      131.11      129.59     19.35 o
  12 -14   7       92.93       96.67     29.83 o
  13 -14   7      676.67      700.71     32.02 o
  -4 -13   7       34.95       19.34      8.40 o
  -3 -13   7      446.69      448.60     45.23 o
  -2 -13   7      269.26      274.40     17.71 o
  -1 -13   7      642.00      688.42     21.54 o
   0 -13   7      674.21      640.55     20.72 o
   1 -13   7      313.46      294.57     13.14 o
   2 -13   7     1351.97     1371.96     98.40 o
   3 -13   7      792.78      774.09     22.63 o
   4 -13   7      919.87      892.88     34.69 o
   5 -13   7      746.38      690.21     22.74 o
   6 -13   7     1029.98     1060.98     27.88 o
   7 -13   7      127.31       99.71     19.52 o
   8 -13   7       12.21       27.13     13.17 o
   9 -13   7       48.06       30.45     13.32 o
  10 -13   7      265.59      279.19     19.08 o
  11 -13   7       44.56       56.51     23.23 o
  12 -13   7      121.43      129.28     25.60 o
  13 -13   7        3.12       12.95      9.07 o
  14 -13   7        2.33       10.93      8.54 o
  -7 -12   7        1.13       19.24     18.97 o
  -5 -12   7      921.30      927.20     48.20 o
  -3 -12   7      285.55      263.26     17.97 o
  -2 -12   7      200.17      223.59     26.74 o
  -1 -12   7      495.95      464.44     28.74 o
   0 -12   7      144.89      146.88     10.67 o
   1 -12   7      471.86      465.37     27.61 o
   2 -12   7      100.83       83.62      7.37 o
   3 -12   7        7.60       14.27      9.20 o
   4 -12   7       11.32       18.30     10.18 o
   5 -12   7      231.15      231.20     17.44 o
   6 -12   7        0.71       20.96      8.86 o
   7 -12   7      129.66      125.77     21.66 o
   8 -12   7      242.02      200.07     18.82 o
   9 -12   7     1893.94     1845.96     40.52 o
  10 -12   7      132.86      131.86     15.24 o
  11 -12   7      450.85      438.72     22.69 o
  12 -12   7       84.80       97.87     16.89 o
  13 -12   7      128.94      121.53     22.79 o
  14 -12   7       90.76       92.09     17.28 o
  -8 -11   7      199.72      204.98     41.87 o
  -6 -11   7       32.76       39.60     17.04 o
  -5 -11   7      569.70      595.69     40.65 o
  -4 -11   7      204.40      167.19     18.20 o
  -3 -11   7      510.75      515.81     21.17 o
  -2 -11   7      988.20      960.37     21.53 o
  -1 -11   7      502.30      519.64     16.70 o
   0 -11   7     1191.05     1164.13     31.54 o
   1 -11   7       32.41       32.97      7.33 o
   2 -11   7      163.13      153.14      9.27 o
   3 -11   7       22.84       24.19      5.27 o
   4 -11   7        1.59        9.16      3.99 o
   5 -11   7     1377.67     1333.91     53.18 o
   6 -11   7      542.65      492.53     21.01 o
   7 -11   7      928.69      902.14     40.17 o
   8 -11   7      335.06      293.72     29.82 o
   9 -11   7     2799.89     2778.95     49.34 o
  10 -11   7      912.84      874.06     35.57 o
  11 -11   7       15.94       15.98     13.40 o
  12 -11   7       41.73       36.96     14.66 o
  13 -11   7       21.07       55.54     14.45 o
  14 -11   7       73.64       54.14     22.78 o
  -9 -10   7      274.14      261.07     27.71 o
  -8 -10   7       10.58       15.98     10.34 o
  -7 -10   7       51.00       28.00     10.44 o
  -6 -10   7        7.17       11.62     17.73 o
  -5 -10   7       16.63       16.24     11.87 o
  -4 -10   7       42.29       52.73      9.36 o
  -3 -10   7       40.73       29.11      7.66 o
  -2 -10   7     1278.31     1301.01     44.89 o
  -1 -10   7      541.37      528.92     20.55 o
   0 -10   7     1933.44     1999.47     40.03 o
   1 -10   7      576.34      572.98     16.99 o
   2 -10   7        6.55       18.26      6.34 o
   3 -10   7     1198.68     1207.50     34.16 o
   4 -10   7     1160.92     1092.20     29.75 o
   5 -10   7     4224.82     4430.51     48.57 o
   6 -10   7      750.38      776.56     34.47 o
   7 -10   7      237.98      248.15     25.44 o
   8 -10   7     3295.06     3314.03     52.07 o
   9 -10   7      439.04      424.07     21.92 o
  10 -10   7      227.73      219.62     22.49 o
  11 -10   7        4.18       18.65      9.67 o
  12 -10   7      451.54      417.18     23.08 o
  13 -10   7      234.60      209.77     27.83 o
  14 -10   7       10.47       25.44     14.47 o
  15 -10   7      593.37      562.05     45.00 o
  -9  -9   7       73.67       78.65     22.00 o
  -7  -9   7      363.20      370.48     31.55 o
  -6  -9   7        4.74       15.39     13.56 o
  -5  -9   7      210.36      208.00     13.67 o
  -4  -9   7      778.08      727.16     31.83 o
  -3  -9   7      155.10      158.04     11.09 o
  -2  -9   7      844.12      859.73     18.86 o
  -1  -9   7     1289.92     1335.89     33.90 o
   0  -9   7     5220.99     5522.32     45.62 o
   1  -9   7      317.65      302.75      9.47 o
   2  -9   7      158.06      153.13      7.26 o
   3  -9   7      394.93      402.57      9.19 o
   4  -9   7     1676.18     1669.58     30.52 o
   5  -9   7     1312.32     1289.95     28.89 o
   6  -9   7      304.86      302.91     19.65 o
   7  -9   7      535.52      520.81     20.05 o
   8  -9   7      954.28      960.52     28.56 o
   9  -9   7        4.22       17.46      7.05 o
  10  -9   7      205.61      248.49     29.69 o
  11  -9   7       64.28       64.41     14.54 o
  12  -9   7      651.07      620.72     26.35 o
  13  -9   7        2.01       11.32     12.85 o
  14  -9   7     1314.72     1321.29     59.10 o
  15  -9   7       30.16       46.22     23.85 o
 -10  -8   7       59.91       38.32     13.06 o
  -8  -8   7     1242.31     1214.42     56.27 o
  -7  -8   7     1871.51     1899.20     65.26 o
  -6  -8   7      477.89      468.95     16.58 o
  -5  -8   7     1239.17     1321.38     35.60 o
  -4  -8   7       32.86       57.29      6.84 o
  -3  -8   7      519.43      496.42     18.40 o
  -2  -8   7       12.63        8.01      5.41 o
  -1  -8   7     4476.56     4420.11     40.57 o
   0  -8   7      188.29      197.38     11.06 o
   1  -8   7       79.86       69.33      5.73 o
   2  -8   7      312.51      295.75      8.69 o
   3  -8   7     5498.15     5537.54     46.48 o
   4  -8   7        3.53       10.56      5.31 o
   5  -8   7      462.31      439.35     27.34 o
   6  -8   7      102.00      100.88     11.38 o
   7  -8   7      118.61      124.83     12.48 o
   8  -8   7     2018.64     2036.41     40.99 o
   9  -8   7      293.76      305.82     24.87 o
  10  -8   7     1285.14     1305.69     40.29 o
  11  -8   7       32.95       34.09     16.79 o
  12  -8   7     1008.14     1030.97     32.89 o
  13  -8   7     1212.49     1312.23     39.72 o
  14  -8   7      155.26      131.68     26.84 o
  15  -8   7       16.81       -5.15     10.59 o
 -11  -7   7      248.12      200.98     36.36 o
  -9  -7   7        3.24       24.66     12.11 o
  -8  -7   7     1097.03     1196.29     50.27 o
  -7  -7   7       55.51       36.06     14.38 o
  -6  -7   7       42.85       33.65      8.57 o
  -5  -7   7      183.07      191.11     11.14 o
  -4  -7   7      224.20      245.92      8.78 o
  -3  -7   7        4.06       10.52      4.55 o
  -2  -7   7       75.12       74.44      5.61 o
  -1  -7   7      111.86       96.85      8.15 o
   0  -7   7      105.08      135.44      7.37 o
   1  -7   7      350.86      342.98     20.55 o
   2  -7   7     1158.60     1230.70     22.92 o
   3  -7   7     7331.18     7417.02     82.52 o
   4  -7   7      820.62      879.01     22.54 o
   5  -7   7       35.22       15.24      5.87 o
   6  -7   7      561.55      523.84     17.71 o
   7  -7   7      105.22      101.72     10.25 o
   8  -7   7     2851.33     2811.57     39.40 o
   9  -7   7     1612.75     1662.03     34.76 o
  10  -7   7      832.44      857.81     64.82 o
  11  -7   7      679.08      754.43     27.39 o
  12  -7   7       69.13       86.97     12.58 o
  13  -7   7      904.39      958.32     35.96 o
  14  -7   7       21.88        5.99      8.73 o
  15  -7   7      129.15      133.32     25.75 o
 -12  -6   7       32.02       24.70     28.15 o
 -11  -6   7        6.80       17.05     11.96 o
  -8  -6   7      846.55      833.09     42.45 o
  -7  -6   7      501.99      505.07     36.23 o
  -6  -6   7        7.40       15.34      5.98 o
  -5  -6   7      142.01      137.23      6.68 o
  -4  -6   7     3985.37     4025.94     34.53 o
  -3  -6   7       29.71       12.56      4.53 o
  -2  -6   7      258.25      233.05      7.96 o
  -1  -6   7        9.14        8.10      4.33 o
   0  -6   7      245.36      225.37      9.24 o
   1  -6   7      768.88      723.83     15.39 o
   2  -6   7    11524.06    12102.30    444.91 o
   3  -6   7      709.92      677.07     16.67 o
   4  -6   7     1237.42     1514.10     24.31 o
   5  -6   7       54.51       56.91     13.54 o
   6  -6   7     1491.08     1443.57     27.98 o
   7  -6   7      329.52      324.19      5.48 o
   8  -6   7     2342.57     2555.31     43.56 o
   9  -6   7      685.89      776.55     68.62 o
  10  -6   7       13.27       42.00     12.76 o
  11  -6   7      326.17      318.41     39.25 o
  12  -6   7      961.20      912.10     30.58 o
  13  -6   7      168.75      166.10     30.08 o
  15  -6   7        2.77       29.40     15.20 o
 -12  -5   7       65.59       46.83     19.00 o
 -10  -5   7      170.31      149.95     31.55 o
  -9  -5   7       38.23       46.11     17.18 o
  -8  -5   7     2268.62     2275.04     61.85 o
  -7  -5   7      166.46      148.27     12.34 o
  -6  -5   7      333.44      308.06      8.81 o
  -5  -5   7     3581.40     3757.92     44.04 o
  -4  -5   7     1032.90     1029.78     17.27 o
  -3  -5   7     1745.10     1688.59     18.93 o
  -2  -5   7      201.91      220.56      6.35 o
  -1  -5   7       97.50       71.05      5.17 o
   0  -5   7       10.83       29.67      4.78 o
   1  -5   7       72.55       62.39      4.95 o
   2  -5   7     1711.63     1546.22     21.35 o
   3  -5   7     4578.48     4981.55     64.14 o
   4  -5   7      165.37      195.75      4.44 o
   5  -5   7       88.05       75.96      3.43 o
   6  -5   7     4905.11     5049.52     51.96 o
   7  -5   7        5.47       12.41      8.11 o
   8  -5   7       33.85       38.74      8.10 o
   9  -5   7       23.13       27.22     22.19 o
  10  -5   7      695.76      708.06     28.45 o
  11  -5   7      115.69      106.67     14.60 o
  12  -5   7     1007.06      988.76     28.40 o
  13  -5   7      659.66      622.34     29.30 o
  14  -5   7      102.61      121.93     26.20 o
 -13  -4   7      138.73      190.55     36.88 o
 -11  -4   7      123.28       88.68     24.86 o
 -10  -4   7       24.30       16.76     16.83 o
  -9  -4   7      559.77      531.04     42.76 o
  -8  -4   7     2207.00     2237.17     54.37 o
  -7  -4   7     3204.79     3155.58     28.66 o
  -6  -4   7       84.44       94.44      6.44 o
  -5  -4   7     4989.93     4996.40     53.86 o
  -4  -4   7       18.62       15.39      4.98 o
  -3  -4   7     3229.04     3213.98     24.28 o
  -2  -4   7       35.01       58.42      3.06 o
  -1  -4   7     1582.56     1832.08     28.99 o
   0  -4   7      726.77      793.79     13.35 o
   1  -4   7      269.59      237.75      8.37 o
   2  -4   7      642.37      546.55     12.53 o
   3  -4   7        2.15       -0.37      4.32 o
   4  -4   7     5251.07     5536.90     37.30 o
   5  -4   7     7785.49     8240.71     97.47 o
   6  -4   7     1111.95     1070.86     14.58 o
   7  -4   7     1001.25     1015.78     15.69 o
   8  -4   7     1501.54     1572.48     33.64 o
   9  -4   7     1796.97     1889.63     28.70 o
  10  -4   7       30.92       35.48     14.47 o
  11  -4   7        4.10       12.32      7.26 o
  12  -4   7      856.18      911.48     63.03 o
  14  -4   7      401.51      352.60     30.56 o
 -13  -3   7      115.58      110.69     21.09 o
 -11  -3   7       26.57       19.50     15.85 o
 -10  -3   7       16.64       29.76     26.92 o
  -9  -3   7      371.82      347.55     32.18 o
  -8  -3   7      279.49      289.92     10.08 o
  -7  -3   7      190.77      175.64      8.48 o
  -6  -3   7     3708.60     3838.59     35.69 o
  -5  -3   7     2154.84     2233.60     23.57 o
  -4  -3   7     2316.38     2183.09     20.86 o
  -3  -3   7       29.62       60.79      7.41 o
  -2  -3   7     8441.63     8572.46     65.82 o
  -1  -3   7       18.07       39.16      2.15 o
   0  -3   7      282.58      435.13     11.96 o
   1  -3   7     1097.19     1086.62     36.17 o
   2  -3   7       28.13       11.89      6.88 o
   3  -3   7     1009.96     1070.42     17.45 o
   4  -3   7     1657.15     1768.91     25.26 o
   5  -3   7     4903.45     4882.32     39.77 o
   6  -3   7        4.25       11.20      4.78 o
   7  -3   7     2505.90     2684.93     36.93 o
   8  -3   7      247.59      235.84     10.53 o
   9  -3   7      781.46      811.18     22.85 o
  10  -3   7      812.19      776.42     36.62 o
  11  -3   7       50.30       52.07     12.79 o
  12  -3   7     1355.08     1474.20     53.05 o
  14  -3   7      187.15      140.61     31.11 o
 -14  -2   7       11.73       24.34     11.54 o
 -12  -2   7      215.79      215.52     27.39 o
 -11  -2   7        9.21       34.41     18.32 o
 -10  -2   7      580.24      611.67     37.74 o
  -9  -2   7       15.83       16.31      8.76 o
  -8  -2   7      909.96      888.00     19.54 o
  -7  -2   7      452.53      432.30     10.09 o
  -6  -2   7      769.42      726.30     23.75 o
  -5  -2   7     3094.30     3266.81     26.74 o
  -4  -2   7     1660.20     1648.93     12.97 o
  -3  -2   7      558.47      565.29     17.77 o
  -2  -2   7       56.81       87.97     11.93 o
  -1  -2   7     6434.81     7522.91    114.82 o
   0  -2   7      389.40      538.18     32.45 o
   1  -2   7     4839.37     5642.81    263.19 o
   2  -2   7       54.95       67.16      7.42 o
   3  -2   7     1222.20     1221.91     36.45 o
   4  -2   7        1.50       10.70      6.11 o
   5  -2   7     2194.53     2102.26     24.61 o
   6  -2   7      137.82      131.86      8.10 o
   7  -2   7     1748.42     1710.25     26.76 o
   8  -2   7      622.27      566.04     20.21 o
   9  -2   7      110.52       95.99      9.07 o
  10  -2   7      103.36       92.06     11.75 o
  11  -2   7      481.02      480.43     27.43 o
  12  -2   7      343.58      357.06     32.33 o
  14  -2   7        0.97       11.94      9.25 o
 -14  -1   7       25.58       47.45     24.99 o
 -12  -1   7      312.51      335.28     28.33 o
 -11  -1   7      803.56      805.77     41.69 o
 -10  -1   7      486.36      475.86     31.50 o
  -9  -1   7     2023.81     2088.95     51.04 o
  -8  -1   7       87.11       76.75      6.61 o
  -7  -1   7     1564.28     1524.44     32.31 o
  -6  -1   7        3.46        4.65      3.40 o
  -5  -1   7      259.81      230.04      9.12 o
  -4  -1   7     1238.80     1282.97     26.60 o
  -3  -1   7      306.58      364.02     32.94 o
  -2  -1   7     1234.37     1133.11     19.99 o
  -1  -1   7       45.15       70.36     21.65 o
   0  -1   7     2015.77     2123.75     78.83 o
   1  -1   7      257.27      290.78     18.39 o
   2  -1   7       92.72       69.38      5.18 o
   3  -1   7       64.29       64.20      6.25 o
   4  -1   7     1322.77     1176.19     24.59 o
   5  -1   7     1089.65     1020.35     15.28 o
   6  -1   7      661.58      650.85     14.57 o
   7  -1   7      363.76      406.40     22.93 o
   8  -1   7      476.43      449.65     14.83 o
   9  -1   7      543.10      556.38     18.04 o
  10  -1   7      341.37      406.02     37.82 o
  11  -1   7     1047.76     1051.35     30.74 o
  13  -1   7        8.41       18.99     12.30 o
 -14   0   7       45.83       45.66     19.81 o
 -12   0   7      257.70      226.03     28.30 o
 -11   0   7     2481.39     2685.57     67.08 o
 -10   0   7      275.47      262.31     23.78 o
  -9   0   7      308.52      293.58     11.19 o
  -8   0   7       54.07       41.56      6.79 o
  -7   0   7      275.37      269.38      9.02 o
  -6   0   7       11.25       25.42      4.09 o
  -5   0   7     1163.23     1114.15     24.56 o
  -4   0   7     1469.59     1460.64     20.28 o
  -3   0   7     3708.44     3856.20     39.52 o
  -2   0   7      775.31      736.66     21.01 o
  -1   0   7     4461.09     4951.16     90.09 o
   0   0   7      171.20      249.00     20.93 o
   1   0   7      532.15      522.07     13.50 o
   2   0   7      208.04      186.13      8.85 o
   3   0   7     1142.98     1218.67     16.61 o
   4   0   7     3783.84     3931.92     38.13 o
   5   0   7      133.45      169.97      8.87 o
   6   0   7      583.68      527.87     24.73 o
   7   0   7       96.17       81.87      7.30 o
   8   0   7      747.70      749.19     21.17 o
   9   0   7       68.34       72.51      8.92 o
  10   0   7     1414.17     1447.55     49.75 o
  11   0   7       97.09       76.63     13.91 o
  12   0   7       45.45       50.40     18.74 o
  13   0   7      179.08      139.47     27.57 o
 -15   1   7      291.71      292.59     31.22 o
 -13   1   7      178.61      178.34     24.29 o
 -12   1   7      493.86      536.64     34.18 o
 -11   1   7     1013.24      932.90     37.78 o
 -10   1   7     2517.11     2715.80     34.81 o
  -9   1   7       18.90       16.62      4.46 o
  -8   1   7      996.82      975.39     18.24 o
  -7   1   7     1212.45     1213.71     32.70 o
  -6   1   7      230.53      228.74      9.03 o
  -5   1   7      260.17      233.81      8.78 o
  -4   1   7        0.29        9.04      3.42 o
  -3   1   7     8971.46     8895.97    100.88 o
  -2   1   7      619.09      682.75     25.65 o
  -1   1   7     5340.31     5609.95    113.55 o
   0   1   7     2598.32     2543.24     39.18 o
   1   1   7     3302.68     3410.27     58.49 o
   2   1   7        7.03       15.57      4.40 o
   3   1   7     4725.50     4970.57     41.67 o
   4   1   7      245.25      248.38     10.20 o
   5   1   7      454.13      431.89     13.89 o
   6   1   7       25.97       17.67      7.62 o
   7   1   7       10.12       20.43      5.62 o
   8   1   7       26.30       39.05      7.22 o
   9   1   7      216.61      247.94     18.30 o
  10   1   7      234.31      253.13     20.50 o
  11   1   7       13.92       17.69     11.56 o
  12   1   7       59.28       42.18     14.51 o
 -15   2   7        7.27       34.94     15.77 o
 -13   2   7       54.71       62.62     14.23 o
 -12   2   7     1006.98     1103.92     48.77 o
 -11   2   7       90.61       84.61      8.57 o
 -10   2   7      177.77      164.07     10.80 o
  -9   2   7      264.30      249.36     11.79 o
  -8   2   7      898.61      909.50     19.70 o
  -7   2   7      715.51      618.48     13.22 o
  -6   2   7       29.57       25.02      4.43 o
  -5   2   7     1548.09     1645.43     21.90 o
  -4   2   7     1745.70     1919.52     20.35 o
  -3   2   7       43.67       64.67      5.87 o
  -2   2   7      171.62      137.98      7.01 o
  -1   2   7      866.98      832.57     18.71 o
   0   2   7       30.78       36.26      4.89 o
   1   2   7     8360.23     8489.30     62.67 o
   2   2   7     6064.24     6291.75     50.36 o
   3   2   7      402.39      350.03     12.94 o
   4   2   7      204.07      197.90      9.51 o
   5   2   7      828.47      793.51     16.81 o
   6   2   7        0.74        5.73      2.92 o
   7   2   7      234.12      247.05     11.07 o
   8   2   7        8.23       20.42     10.54 o
   9   2   7      957.88      932.06     37.15 o
  10   2   7      299.35      265.07     22.02 o
  11   2   7      326.92      318.68     27.91 o
  12   2   7       27.29       25.67     14.92 o
 -15   3   7      567.50      620.73     37.51 o
 -13   3   7      228.89      294.83     35.60 o
 -12   3   7     1074.86     1129.99     31.41 o
 -11   3   7        9.04       14.64      7.40 o
 -10   3   7      213.50      206.52     14.66 o
  -9   3   7       19.18       28.89      6.48 o
  -8   3   7    10418.00    10512.14     54.85 o
  -7   3   7      322.90      257.71     10.58 o
  -6   3   7     3189.04     2980.42     31.79 o
  -5   3   7     1035.90      939.40     27.44 o
  -4   3   7      905.01      747.24     12.93 o
  -3   3   7        9.45        6.46      5.91 o
  -2   3   7      748.67      622.01     12.59 o
  -1   3   7     2950.74     2746.85     27.71 o
   0   3   7     4982.40     5030.07     54.54 o
   1   3   7     1147.43     1218.20     34.75 o
   2   3   7     3382.07     3323.54     35.47 o
   3   3   7       25.33       26.03      5.81 o
   4   3   7      383.52      374.95     17.07 o
   5   3   7        9.89       20.51      5.93 o
   6   3   7       45.00       58.36     11.12 o
   7   3   7       92.35       93.64     16.83 o
   8   3   7       46.34       21.48      8.76 o
   9   3   7      748.74      698.76     26.56 o
  10   3   7       18.64       32.08     18.45 o
  11   3   7      301.47      232.36     34.24 o
 -15   4   7      570.57      658.04     40.51 o
 -13   4   7        3.72        6.28      9.70 o
 -12   4   7      181.31      192.74     15.55 o
 -11   4   7       30.70       35.80      6.97 o
 -10   4   7        1.41       12.99     13.49 o
  -9   4   7     1813.85     1872.86     27.50 o
  -8   4   7      327.04      303.66     12.22 o
  -7   4   7      810.19      767.26     20.70 o
  -6   4   7     3768.08     3737.19     66.79 o
  -5   4   7      850.79      897.24     15.86 o
  -4   4   7     1143.37     1100.22     16.53 o
  -3   4   7      299.53      267.72      9.50 o
  -2   4   7     3005.15     3131.16     61.45 o
  -1   4   7       35.94       52.95     13.65 o
   0   4   7      958.92      873.31     15.52 o
   1   4   7     1234.16     1205.81     37.91 o
   2   4   7     2030.18     1908.48     30.05 o
   3   4   7       10.65       14.52      6.21 o
   4   4   7      385.23      358.76     25.69 o
   5   4   7      227.55      231.58     11.96 o
   6   4   7       10.40       17.99      9.88 o
   7   4   7       43.78       35.68     13.62 o
   8   4   7      153.66      149.28     17.84 o
   9   4   7      714.21      777.55     43.85 o
  10   4   7        6.11       17.12     12.22 o
 -15   5   7       22.20       58.21     24.14 o
 -14   5   7      162.25       93.32     23.59 o
 -13   5   7       22.95       25.08     12.48 o
 -12   5   7      236.01      204.95     12.42 o
 -11   5   7       29.42       42.41      9.55 o
 -10   5   7      157.51      161.32     11.57 o
  -9   5   7     2337.10     2399.91     34.19 o
  -8   5   7      125.73      121.12      9.53 o
  -7   5   7        5.61        1.82     12.59 o
  -6   5   7      341.07      354.39     12.16 o
  -5   5   7      466.07      369.11     12.14 o
  -4   5   7     1653.00     1489.81     24.06 o
  -3   5   7     2001.31     1965.99     27.92 o
  -2   5   7      778.06      801.56     15.72 o
  -1   5   7       45.01       44.76      7.08 o
   0   5   7      290.42      309.35     14.44 o
   1   5   7     1573.13     1586.21     33.84 o
   2   5   7      326.84      311.35     13.32 o
   3   5   7        1.73       12.01      5.34 o
   4   5   7      110.01       95.56      8.61 o
   5   5   7       84.32       94.11     10.03 o
   6   5   7        2.26       14.96      9.66 o
   7   5   7      198.87      210.18     17.43 o
   8   5   7      145.26      172.45     23.22 o
   9   5   7      233.95      235.73     24.56 o
  10   5   7       56.55       47.35     16.42 o
 -15   6   7       33.15       46.02     21.10 o
 -14   6   7      123.90       70.93     22.58 o
 -13   6   7      436.00      407.02     23.24 o
 -12   6   7      153.88      166.04     12.63 o
 -11   6   7      207.81      204.86     13.80 o
 -10   6   7     1179.87     1134.82     21.84 o
  -9   6   7      298.49      314.84     13.61 o
  -8   6   7       15.97       21.06      8.04 o
  -7   6   7       10.22       15.52      6.81 o
  -6   6   7       15.41       29.63     11.41 o
  -5   6   7     1606.93     1567.21     43.14 o
  -4   6   7      724.11      672.99     20.54 o
  -3   6   7      879.72      838.66     18.91 o
  -2   6   7     1182.69     1081.34     36.98 o
  -1   6   7       45.54       78.61      8.85 o
   0   6   7      288.60      254.44     13.10 o
   1   6   7      289.31      259.67     12.57 o
   2   6   7      586.52      567.80     19.43 o
   3   6   7      153.85      142.40     10.96 o
   4   6   7        0.41       18.00      5.64 o
   5   6   7      945.93      936.30     49.33 o
   6   6   7       38.59       32.17     10.28 o
   7   6   7      611.28      558.85     37.57 o
   8   6   7       38.92       45.30     20.80 o
   9   6   7        1.30       11.41     15.35 o
 -15   7   7       79.00       64.03     25.90 o
 -14   7   7      843.14      918.10     56.01 o
 -13   7   7      126.87      115.72     18.89 o
 -12   7   7      390.01      408.77     18.93 o
 -11   7   7     1339.17     1349.50     54.15 o
 -10   7   7      164.43      152.05     11.95 o
  -9   7   7      294.16      238.24     13.37 o
  -8   7   7      207.90      175.67     17.62 o
  -7   7   7     1628.26     1582.91     51.42 o
  -6   7   7     4218.14     4061.77     74.96 o
  -5   7   7     2176.67     2103.02     34.80 o
  -4   7   7     4934.85     4931.35     82.08 o
  -3   7   7      201.27      201.01     12.98 o
  -2   7   7     1184.91     1129.07     22.47 o
  -1   7   7        5.55       17.94      6.08 o
   0   7   7      231.06      215.29     12.19 o
   1   7   7      429.14      436.39     17.16 o
   2   7   7       42.53       66.46     10.32 o
   3   7   7     1374.60     1400.77     23.20 o
   4   7   7      671.22      649.54     27.79 o
   5   7   7     1402.75     1350.98     34.37 o
   6   7   7      279.51      311.73     35.60 o
   7   7   7      281.96      235.25     24.81 o
   8   7   7       13.79       17.46      7.06 o
 -13   8   7     1384.15     1565.62     38.52 o
 -12   8   7      115.83      126.13     13.85 o
 -11   8   7      661.79      630.72     21.45 o
 -10   8   7       58.40       63.61     10.00 o
  -9   8   7      336.54      307.84     16.32 o
  -8   8   7      150.52      138.89     15.72 o
  -7   8   7      214.71      182.29     20.94 o
  -6   8   7     4271.01     4515.85     45.21 o
  -5   8   7      276.47      242.28     12.92 o
  -4   8   7      405.59      417.86     15.01 o
  -3   8   7      952.12      874.62     24.14 o
  -2   8   7       36.39       31.07      7.56 o
  -1   8   7      569.65      595.55     20.34 o
   0   8   7      168.95      170.09     12.45 o
   1   8   7      442.73      431.69     16.16 o
   2   8   7      328.12      325.56     14.37 o
   3   8   7       48.67       46.53     12.42 o
   4   8   7      425.60      464.74     24.88 o
   6   8   7      765.40      803.45     45.58 o
   7   8   7       43.43       26.92     13.26 o
 -13   9   7      224.48      185.03     21.06 o
 -12   9   7      166.18      159.62     14.22 o
 -11   9   7      157.28      175.20     22.20 o
 -10   9   7      176.85      161.46     13.16 o
  -9   9   7       66.68       59.39      9.67 o
  -8   9   7      357.41      396.79     17.13 o
  -7   9   7      872.27      882.59     23.13 o
  -6   9   7      175.49      185.11     13.35 o
  -5   9   7        2.98       11.10      9.94 o
  -4   9   7       30.94       33.92     10.63 o
  -3   9   7        4.33        7.07      8.60 o
  -2   9   7      237.28      231.05     14.82 o
  -1   9   7      348.66      334.66     19.02 o
   0   9   7      439.90      408.70     15.45 o
   1   9   7        1.10       15.23      5.83 o
   2   9   7       54.67       53.56     12.30 o
   3   9   7      451.18      529.36     32.78 o
   5   9   7      150.79      137.49     18.63 o
   6   9   7      545.96      540.43     30.39 o
 -14  10   7       55.13       31.61     12.35 o
 -13  10   7      141.32      121.26     16.08 o
 -12  10   7        7.29       16.80      9.02 o
 -11  10   7      809.91      855.89     28.99 o
 -10  10   7      243.15      262.11     16.94 o
  -9  10   7      446.16      381.23     17.83 o
  -8  10   7      882.02      847.09     26.42 o
  -7  10   7        3.44        7.54      8.18 o
  -6  10   7     1367.70     1447.90     27.58 o
  -5  10   7       12.68       22.36     10.03 o
  -4  10   7      127.52      128.72     11.54 o
  -3  10   7      262.29      273.27     22.06 o
  -2  10   7       39.83       51.88     10.67 o
  -1  10   7     1806.10     1912.90     40.74 o
   0  10   7        2.03        9.43      5.91 o
   1  10   7      176.77      191.74     14.07 o
   4  10   7      294.74      295.40     27.19 o
 -13  11   7      589.95      594.90     39.92 o
 -12  11   7      611.39      688.46     42.72 o
 -11  11   7      227.26      259.11     19.05 o
 -10  11   7     1829.66     1950.76     53.16 o
  -9  11   7      164.59      114.45     23.75 o
  -8  11   7      569.78      627.92     31.13 o
  -7  11   7      496.16      461.29     22.12 o
  -6  11   7       21.79       22.18      9.55 o
  -5  11   7      227.46      229.05     15.09 o
  -4  11   7      389.54      420.50     18.67 o
  -3  11   7      207.68      239.28     15.18 o
  -2  11   7      815.10      796.86     34.35 o
  -1  11   7     1396.36     1474.45     32.58 o
   0  11   7       77.53       66.14     19.06 o
   2  11   7      272.31      275.77     30.13 o
   3  11   7       89.63       59.40     15.40 o
 -12  12   7     1364.39     1481.37     59.28 o
 -11  12   7      106.92      160.81     27.04 o
 -10  12   7      447.60      483.70     41.78 o
  -9  12   7      730.69      895.79     62.32 o
  -8  12   7       18.69       18.89      8.24 o
  -7  12   7        0.20       17.10     10.88 o
  -6  12   7       10.87       10.97     14.55 o
  -5  12   7      243.66      222.44     25.24 o
  -4  12   7      389.02      405.53     17.95 o
  -3  12   7        0.10       12.54     11.74 o
  -2  12   7     1153.60     1331.20     57.87 o
  -1  12   7      171.50      150.63     23.33 o
   0  12   7       56.86       72.94     17.82 o
   1  12   7       34.40       15.64     12.86 o
 -10  13   7       57.42       66.23     32.81 o
  -9  13   7      135.79      136.50     38.56 o
  -8  13   7      164.31      223.38     26.81 o
  -7  13   7        5.29        2.77      8.17 o
  -6  13   7      160.99      180.55     26.98 o
  -5  13   7      261.28      227.71     28.01 o
  -3  13   7       63.36       37.66     12.19 o
  -2  13   7      126.53      104.53     13.09 o
  -1  13   7        0.21       15.48      9.15 o
  -7  14   7     1047.25     1188.89     28.82 o
  -6  14   7      247.69      276.34     32.14 o
  -5  14   7      232.08      263.55     16.86 o
   5 -17   8       10.11       18.77     22.08 o
   7 -17   8      300.03      318.95     33.36 o
   8 -17   8      445.07      492.67     30.97 o
   9 -17   8       10.58       19.34     11.67 o
   1 -16   8      323.51      314.89     29.17 o
   2 -16   8      287.05      285.99     28.43 o
   3 -16   8      218.63      192.17     18.01 o
   4 -16   8      500.54      541.46     34.53 o
   5 -16   8      205.52      207.47     18.58 o
   6 -16   8      803.74      773.77     51.30 o
   7 -16   8      420.03      403.56     39.82 o
   9 -16   8        3.41       32.10     26.36 o
  10 -16   8       28.46       50.41     12.00 o
  11 -16   8       51.68       44.17     10.89 o
   0 -15   8      191.78      210.44     21.18 o
   1 -15   8       32.05       26.27     16.26 o
   2 -15   8     1191.34     1288.24     49.02 o
   3 -15   8      192.30      171.72     16.45 o
   4 -15   8      233.71      249.25     18.41 o
   5 -15   8      988.46     1003.84     31.90 o
   6 -15   8      145.51      137.15     26.97 o
   7 -15   8      484.17      517.89     28.21 o
   8 -15   8       15.79       31.76     19.14 o
   9 -15   8       96.17       74.20     13.86 o
  10 -15   8       15.04       22.24     20.56 o
  11 -15   8      105.01      111.13     29.06 o
  12 -15   8     1357.05     1376.92     44.39 o
  -3 -14   8      273.18      252.14     30.17 o
  -2 -14   8        1.52       26.20     12.94 o
   0 -14   8      490.38      437.99     28.57 o
   1 -14   8     1056.32     1064.10     40.33 o
   2 -14   8       19.35       11.98     12.81 o
   3 -14   8     2394.82     2505.03     96.09 o
   4 -14   8      412.64      434.29     55.68 o
   5 -14   8      283.62      255.84     19.53 o
   6 -14   8      467.04      499.70     22.90 o
   7 -14   8      345.38      349.60     22.10 o
   8 -14   8      209.36      215.89     19.72 o
   9 -14   8        3.13       12.18     10.23 o
  10 -14   8        4.05       14.47     11.20 o
  12 -14   8      960.51      974.14     56.15 o
  13 -14   8      105.92       75.36     21.04 o
  -4 -13   8      112.38      110.25     18.46 o
  -3 -13   8        3.03       14.08     12.71 o
  -2 -13   8        3.61       11.53     11.69 o
  -1 -13   8       90.30       99.72     15.60 o
   0 -13   8      483.42      451.28     25.20 o
   1 -13   8      870.75      883.79     30.82 o
   2 -13   8      504.79      455.57     17.63 o
   3 -13   8      156.52      152.13     13.87 o
   4 -13   8     1586.57     1545.87     88.61 o
   5 -13   8      169.60      130.28     14.43 o
   6 -13   8      689.97      674.77     62.60 o
   7 -13   8      431.31      409.74     22.05 o
   8 -13   8        1.29        7.90     10.04 o
   9 -13   8        8.72       23.80      9.76 o
  10 -13   8      643.62      584.10     26.13 o
  11 -13   8      671.54      705.54     36.21 o
  13 -13   8        6.21       39.63     14.49 o
  -5 -12   8       37.65       41.58     23.35 o
  -4 -12   8      301.67      244.89     24.49 o
  -3 -12   8       46.00       31.02     11.74 o
  -2 -12   8      571.78      590.81     19.83 o
  -1 -12   8      770.29      802.55     60.08 o
   0 -12   8     2307.93     2468.62     57.51 o
   1 -12   8     1251.72     1265.09     24.37 o
   2 -12   8      252.64      217.18     12.60 o
   3 -12   8        4.85       16.81      8.64 o
   4 -12   8      824.58      859.97     97.15 o
   5 -12   8       79.14       71.61     16.74 o
   6 -12   8      741.27      713.35     28.45 o
   7 -12   8      725.94      698.79     23.91 o
   8 -12   8      648.05      661.30     26.98 o
   9 -12   8      745.24      748.45     54.81 o
  10 -12   8     1097.99     1153.49     34.82 o
  11 -12   8       58.12       68.87     13.58 o
  13 -12   8        6.85       12.22      8.34 o
  14 -12   8      175.63      129.39     24.17 o
  -6 -11   8       72.78       31.25     21.54 o
  -5 -11   8      150.30      156.76     26.24 o
  -4 -11   8      594.64      576.70     35.61 o
  -3 -11   8      805.83      832.06     35.63 o
  -2 -11   8      190.55      235.87     15.98 o
  -1 -11   8     2663.15     2884.24     47.75 o
   0 -11   8      413.43      388.50     27.26 o
   1 -11   8      716.37      753.81     36.51 o
   2 -11   8      804.79      836.37     24.05 o
   3 -11   8      360.00      357.32     24.49 o
   4 -11   8      692.26      662.83     47.84 o
   5 -11   8      109.57      118.29     12.00 o
   6 -11   8     3553.21     3710.02     65.07 o
   7 -11   8      917.87      866.53     71.42 o
   8 -11   8      262.48      243.85     20.02 o
   9 -11   8     2393.03     2575.98     42.24 o
  10 -11   8       42.93       29.94      8.79 o
  11 -11   8      114.67      113.80     15.41 o
  12 -11   8      129.48      125.03     14.57 o
  14 -11   8      336.76      304.17     37.46 o
  -8 -10   8      228.95      212.14     34.11 o
  -6 -10   8       43.41       49.91     21.05 o
  -5 -10   8       79.99       95.90     17.02 o
  -4 -10   8       42.16       57.48     17.11 o
  -3 -10   8     1572.04     1646.95     30.27 o
  -2 -10   8     1303.50     1290.67     27.62 o
  -1 -10   8      546.58      630.47     15.84 o
   0 -10   8     1890.47     1954.31     28.97 o
   1 -10   8        5.47       15.12      3.97 o
   2 -10   8       11.15       16.63      5.16 o
   3 -10   8      283.37      275.93     13.76 o
   4 -10   8       90.43       95.17     10.53 o
   5 -10   8      825.63      862.78     51.03 o
   6 -10   8     1643.85     1634.60     35.65 o
   7 -10   8     2384.27     2348.42     65.99 o
   8 -10   8      691.51      688.07     27.94 o
   9 -10   8      158.90      193.93     19.72 o
  10 -10   8      464.42      444.11     24.99 o
  11 -10   8       78.12       73.50     16.14 o
  12 -10   8      133.67      110.73     19.75 o
  13 -10   8      120.73      101.20     19.20 o
  14 -10   8     1271.79     1568.68     62.30 o
  -9  -9   8      465.61      558.32    105.10 o
  -7  -9   8      571.92      611.42     37.53 o
  -6  -9   8      372.86      345.88     28.47 o
  -5  -9   8        2.57       16.16     13.40 o
  -4  -9   8      704.59      741.44     36.78 o
  -3  -9   8        0.64        4.50      4.76 o
  -2  -9   8     1844.99     1812.19     26.52 o
  -1  -9   8      167.94      143.66      7.51 o
   0  -9   8       13.38       11.47      4.01 o
   1  -9   8       50.86       56.14      5.53 o
   2  -9   8      425.72      447.86     11.86 o
   3  -9   8      928.69      939.07     22.31 o
   4  -9   8      510.93      468.05     25.11 o
   5  -9   8      187.82      213.86     13.10 o
   6  -9   8       94.78      104.81     13.83 o
   7  -9   8       17.24       11.03      8.27 o
   8  -9   8        0.64        7.43     14.49 o
   9  -9   8     1644.76     1714.52     37.84 o
  10  -9   8      184.52      163.02     24.36 o
  11  -9   8      184.32      220.10     24.64 o
  12  -9   8      212.68      235.30     19.94 o
  13  -9   8      918.08      937.25     50.03 o
  14  -9   8      142.00      130.20     20.68 o
 -10  -8   8       36.15       54.61     21.83 o
  -8  -8   8      576.91      625.02     42.96 o
  -7  -8   8      541.79      451.42     28.97 o
  -6  -8   8      228.12      194.36     21.44 o
  -5  -8   8      602.35      637.15     33.63 o
  -4  -8   8       17.51        7.72      3.88 o
  -3  -8   8     3807.18     3924.10     34.14 o
  -2  -8   8      169.89      193.33      9.07 o
  -1  -8   8     3263.74     3341.74     78.29 o
   0  -8   8      906.97      963.84     32.24 o
   1  -8   8       29.19       27.77     10.42 o
   2  -8   8     4961.69     4962.77     43.71 o
   3  -8   8      105.21      105.35      7.30 o
   4  -8   8     1833.97     1802.00     32.04 o
   5  -8   8      254.56      224.55     13.15 o
   6  -8   8      494.59      508.42     21.67 o
   7  -8   8        0.83       12.32      7.77 o
   8  -8   8      103.67      113.63     13.99 o
   9  -8   8     4671.52     4646.50    101.59 o
  10  -8   8     1220.01     1154.81     29.72 o
  11  -8   8       18.88       12.04      8.52 o
  12  -8   8     1765.10     1885.93     39.43 o
  13  -8   8       22.40       33.43     21.07 o
  14  -8   8      257.85      221.19     21.53 o
 -11  -7   8       12.41       15.80      9.78 o
  -9  -7   8     1078.72     1102.63     51.64 o
  -8  -7   8        1.52       21.47     15.86 o
  -7  -7   8     1202.18     1346.48     44.73 o
  -6  -7   8      202.30      215.26     21.92 o
  -5  -7   8        6.47       19.70     13.87 o
  -4  -7   8     1044.41     1052.52     14.74 o
  -3  -7   8       59.79       64.44      5.60 o
  -2  -7   8     1110.51      981.01     14.11 o
  -1  -7   8     1127.83     1187.62     22.58 o
   0  -7   8     5169.76     5324.53     67.02 o
   1  -7   8     1594.11     1589.83     18.98 o
   2  -7   8     3166.95     3079.55     33.94 o
   3  -7   8     2327.56     2217.09     51.93 o
   4  -7   8        5.46       13.69      5.49 o
   5  -7   8     1370.08     1379.99     27.17 o
   6  -7   8        4.99       16.74      7.50 o
   7  -7   8        0.19       13.96      6.44 o
   8  -7   8     1907.55     1926.59     41.65 o
   9  -7   8      196.90      201.52     19.55 o
  10  -7   8     2571.02     2684.12     47.01 o
  11  -7   8      437.47      394.92     20.14 o
  12  -7   8     1156.85     1256.58     51.44 o
  13  -7   8      382.41      319.70     27.21 o
  14  -7   8       20.01       34.64     15.93 o
 -11  -6   8        2.37       33.21     18.74 o
  -9  -6   8     1479.15     1444.12     55.67 o
  -8  -6   8      260.99      229.92     26.25 o
  -7  -6   8      428.14      429.68     28.44 o
  -6  -6   8     1738.70     1687.48     49.73 o
  -5  -6   8        2.49        4.93      5.42 o
  -4  -6   8       29.13       20.54      3.39 o
  -3  -6   8     1177.14     1253.50     17.77 o
  -2  -6   8     2856.58     2963.57     39.40 o
  -1  -6   8     4994.93     5214.35     65.45 o
   0  -6   8        8.11        8.91      3.31 o
   1  -6   8     3672.28     3502.77     37.30 o
   2  -6   8      113.37      143.58      6.09 o
   3  -6   8     1778.93     1741.41     20.30 o
   4  -6   8       16.00       25.13      5.63 o
   5  -6   8     1118.88     1145.47     24.54 o
   6  -6   8      611.12      574.84     18.23 o
   7  -6   8      360.82      341.87     26.19 o
   8  -6   8      832.62      853.94     29.20 o
   9  -6   8      595.28      579.26     26.53 o
  10  -6   8      572.19      575.00     30.53 o
  11  -6   8      113.00      138.30     19.71 o
  12  -6   8      126.94      160.01     21.38 o
  13  -6   8       37.95       27.16     20.93 o
  14  -6   8      522.60      466.28     50.85 o
 -12  -5   8        7.87       17.85     22.23 o
 -10  -5   8      953.86     1000.64     50.23 o
  -9  -5   8      393.65      336.52     31.68 o
  -8  -5   8     1153.90     1173.22     40.11 o
  -7  -5   8      737.72      654.35     37.28 o
  -6  -5   8     1097.53     1145.27     25.37 o
  -5  -5   8      251.60      266.01     10.07 o
  -4  -5   8      904.62      879.11     14.92 o
  -3  -5   8     1052.57     1106.10     25.60 o
  -2  -5   8      401.47      383.35      4.99 o
  -1  -5   8       58.43       44.88      2.79 o
   0  -5   8     4840.19     5257.36     86.30 o
   1  -5   8      603.38      615.03     12.00 o
   2  -5   8       11.21       11.83      3.43 o
   3  -5   8      735.12      708.77     21.43 o
   4  -5   8        2.69        4.78      3.62 o
   5  -5   8     3891.53     4063.67     36.55 o
   6  -5   8      833.76      777.36     22.83 o
   7  -5   8     3024.55     3074.06     51.96 o
   8  -5   8      182.97      168.21     14.19 o
   9  -5   8      187.79      185.88     14.63 o
  10  -5   8       24.26       15.62      8.68 o
  11  -5   8       87.02       67.18     11.27 o
  12  -5   8      586.27      601.33     25.49 o
  13  -5   8      503.10      439.38     27.93 o
  14  -5   8      623.23      597.32     45.11 o
 -13  -4   8       71.58       69.29     25.60 o
 -12  -4   8        0.83       13.21     13.15 o
 -10  -4   8      617.77      585.65     43.05 o
  -9  -4   8      125.66      134.40     22.06 o
  -8  -4   8       11.54       29.93     11.92 o
  -7  -4   8        2.23        4.53      6.14 o
  -6  -4   8      644.02      694.87     26.74 o
  -5  -4   8       44.56       50.71      5.95 o
  -4  -4   8     4827.33     5015.57     41.97 o
  -3  -4   8     1623.77     1648.38     25.96 o
  -2  -4   8      132.38      151.41     17.32 o
  -1  -4   8      408.72      354.27     15.40 o
   0  -4   8     1335.27     1344.86     17.07 o
   1  -4   8       15.87       11.72      4.16 o
   2  -4   8       19.49       17.92      3.61 o
   3  -4   8      851.90      693.62     10.65 o
   4  -4   8     1672.49     1596.60     25.21 o
   5  -4   8       17.50       10.23      4.68 o
   6  -4   8     4301.42     4498.04     42.24 o
   7  -4   8      184.16      166.73     16.28 o
   8  -4   8      255.87      269.02     10.72 o
   9  -4   8     2174.17     2254.47     38.26 o
  10  -4   8      140.17      155.62     14.41 o
  11  -4   8      125.77      116.45     30.02 o
  12  -4   8      701.44      770.22     86.12 o
  14  -4   8       59.87       -6.57     19.75 o
 -13  -3   8      327.32      354.93     44.39 o
 -11  -3   8      561.90      578.52     36.24 o
 -10  -3   8        8.07       19.27     13.65 o
  -9  -3   8      134.51      156.66     23.22 o
  -8  -3   8       15.01       19.75      6.19 o
  -7  -3   8       22.60       10.91      5.73 o
  -6  -3   8     3400.36     3465.89     42.13 o
  -5  -3   8     4019.11     3918.89     34.91 o
  -4  -3   8      800.65      739.37     17.13 o
  -3  -3   8      471.74      483.52     16.07 o
  -2  -3   8        7.49        8.08      3.90 o
  -1  -3   8        2.30        8.83      7.38 o
   0  -3   8      186.34      209.97      6.28 o
   1  -3   8       91.96       61.31      7.08 o
   2  -3   8     1559.42     1578.07     22.83 o
   3  -3   8      161.38      134.08      7.27 o
   4  -3   8     2847.16     2728.33     25.66 o
   5  -3   8     1101.36     1110.70     16.99 o
   6  -3   8     1786.59     1869.71     35.75 o
   7  -3   8       47.14       50.12      8.67 o
   8  -3   8      532.45      534.42     15.54 o
   9  -3   8      168.98      182.22     14.25 o
  10  -3   8       85.37      101.58     17.66 o
  11  -3   8     1084.35     1148.24     33.21 o
  12  -3   8       97.60       98.36     25.78 o
  13  -3   8      232.48      199.80     27.88 o
  14  -3   8      397.04      405.72     38.25 o
 -13  -2   8      163.46      142.15     26.26 o
 -11  -2   8       88.42       78.92     21.19 o
 -10  -2   8       15.95       30.84     18.83 o
  -9  -2   8        2.36       12.93      6.37 o
  -8  -2   8      606.87      526.36     20.70 o
  -7  -2   8      737.13      700.07     19.88 o
  -6  -2   8        3.66       -0.44      4.22 o
  -5  -2   8      737.08      683.48     18.77 o
  -4  -2   8      311.99      324.73     12.49 o
  -3  -2   8        6.17        0.78      6.42 o
  -2  -2   8      303.46      269.87     14.54 o
  -1  -2   8     3538.43     3596.58     89.70 o
   0  -2   8      961.81     1040.29     51.91 o
   1  -2   8      834.20      913.15     38.02 o
   2  -2   8     3986.14     4035.59     78.28 o
   3  -2   8     3721.35     4038.20     36.59 o
   4  -2   8      247.99      211.06      9.37 o
   5  -2   8     2742.88     2823.84     36.21 o
   6  -2   8      265.92      270.69     11.07 o
   7  -2   8       59.25       62.61      6.82 o
   8  -2   8        2.73        7.11      4.43 o
   9  -2   8       99.17      102.31      9.45 o
  10  -2   8     2643.59     2728.00     53.85 o
  11  -2   8      232.17      222.66     25.59 o
  13  -2   8        0.29       31.00     20.82 o
 -14  -1   8      244.01      279.83     32.34 o
 -12  -1   8     1271.68     1375.51     54.56 o
 -11  -1   8      232.46      243.06     35.89 o
 -10  -1   8      225.36      246.96     26.95 o
  -9  -1   8      149.84      165.82     12.89 o
  -8  -1   8      502.47      492.85     17.27 o
  -7  -1   8        3.92        8.29      5.90 o
  -6  -1   8      616.29      595.47     13.22 o
  -5  -1   8      535.16      493.54     22.30 o
  -4  -1   8      367.73      308.84     12.83 o
  -3  -1   8      791.90      662.99     15.92 o
  -2  -1   8     3921.13     4111.79     95.25 o
  -1  -1   8     5901.23     6093.11    144.98 o
   0  -1   8      371.93      371.15     15.31 o
   1  -1   8     1241.28     1136.83     18.67 o
   2  -1   8     1782.55     1742.43     25.55 o
   3  -1   8     1819.55     1793.24     22.21 o
   4  -1   8      295.41      308.30     10.42 o
   5  -1   8      166.10      132.60      9.12 o
   6  -1   8     1312.44     1305.08     37.14 o
   7  -1   8      151.92      137.26      9.35 o
   8  -1   8     1373.41     1402.39     31.70 o
   9  -1   8     2881.33     3016.98     38.46 o
  10  -1   8      194.72      183.95     18.86 o
  11  -1   8     1462.62     1445.13     57.05 o
  13  -1   8       82.17       77.38     20.03 o
 -14   0   8      235.16      235.67     30.53 o
 -12   0   8      579.19      553.99     35.21 o
 -11   0   8       31.47       33.20     20.25 o
 -10   0   8      504.58      462.15     18.89 o
  -9   0   8     2182.91     2240.07     35.21 o
  -8   0   8      129.10      162.09     20.16 o
  -7   0   8     1960.58     2040.21     27.53 o
  -6   0   8      140.64      139.52      6.86 o
  -5   0   8      469.04      444.98      8.51 o
  -4   0   8      577.09      506.75      5.77 o
  -3   0   8      360.60      383.94     12.07 o
  -2   0   8     3778.83     3589.97     90.05 o
  -1   0   8     3136.88     3080.70     81.04 o
   0   0   8     2099.59     1901.10     27.06 o
   1   0   8      249.95      212.33     11.56 o
   2   0   8     4596.14     4654.50     61.62 o
   3   0   8      183.44      188.22      9.12 o
   4   0   8     1737.86     1905.80     26.64 o
   5   0   8      516.58      463.46     14.14 o
   6   0   8      124.75      113.66     12.72 o
   7   0   8     1150.26     1142.86     24.41 o
   8   0   8      843.26      779.63     20.95 o
   9   0   8     1545.04     1690.77     25.26 o
  10   0   8     1150.22     1161.31     32.50 o
  11   0   8      138.02      147.40     21.96 o
  12   0   8        0.01        6.78      8.01 o
 -14   1   8        1.05       20.18     12.81 o
 -12   1   8      862.90      835.06     40.74 o
 -11   1   8     2121.46     2194.49     34.48 o
 -10   1   8       85.01       88.82     12.38 o
  -9   1   8     1426.22     1407.28     34.59 o
  -8   1   8      142.06      109.12      7.59 o
  -7   1   8      179.02      175.42      8.39 o
  -6   1   8      288.94      235.67      8.27 o
  -5   1   8      576.71      545.19     18.56 o
  -4   1   8     1846.52     1742.21     47.52 o
  -3   1   8        2.11        4.28      3.33 o
  -2   1   8     5929.95     5905.63    108.97 o
  -1   1   8      152.83      173.48      9.99 o
   0   1   8     4908.03     4839.46    106.79 o
   1   1   8     4567.60     4678.86    122.10 o
   2   1   8       27.17       24.58      5.53 o
   3   1   8      177.57      173.38      9.83 o
   4   1   8      111.33      110.20     10.35 o
   5   1   8     1024.79      996.71     23.78 o
   6   1   8      820.21      794.38     19.78 o
   7   1   8       54.10       60.19      7.94 o
   8   1   8     1032.33     1138.94     29.46 o
   9   1   8      306.78      284.38     26.64 o
  10   1   8       15.11       14.86     10.43 o
  11   1   8        9.19       19.47     13.29 o
  12   1   8       61.16       28.59     15.16 o
 -14   2   8       63.26       90.41     20.53 o
 -12   2   8      159.07      148.50     18.31 o
 -11   2   8       33.64       24.12      8.79 o
 -10   2   8       28.20       25.35     14.57 o
  -9   2   8      105.06       83.08      7.19 o
  -8   2   8       47.67       48.64      6.34 o
  -7   2   8      337.20      314.41     10.86 o
  -6   2   8       85.58      105.13      8.76 o
  -5   2   8       58.36       45.85      7.30 o
  -4   2   8      454.44      549.17     19.15 o
  -3   2   8     4776.04     4745.58     44.17 o
  -2   2   8     2681.72     2594.17     26.04 o
  -1   2   8     2697.89     2662.08     63.79 o
   0   2   8      205.41      191.01     11.72 o
   1   2   8     1649.10     1554.01     36.12 o
   2   2   8      926.35     1018.35     28.57 o
   3   2   8        1.80       13.04      4.85 o
   4   2   8     2506.08     2579.59     45.97 o
   5   2   8      254.13      246.03     11.52 o
   6   2   8       30.96       24.98      6.40 o
   7   2   8      187.11      172.43     10.19 o
   8   2   8      581.60      606.72     24.24 o
   9   2   8        0.40       18.69     10.14 o
  10   2   8      327.85      325.62     21.61 o
  11   2   8       19.75       30.24     15.61 o
 -15   3   8       45.53       81.78     23.84 o
 -13   3   8       98.53       79.28     19.71 o
 -12   3   8       34.34       26.40     11.76 o
 -11   3   8        1.99       10.55      6.69 o
 -10   3   8       77.30       97.13     14.22 o
  -9   3   8     2057.18     1887.59     48.49 o
  -8   3   8     2473.46     2508.62     49.05 o
  -7   3   8     1307.16     1268.66     26.03 o
  -6   3   8      157.36      147.39      9.12 o
  -5   3   8      985.92      987.39     17.10 o
  -4   3   8      838.76      797.48     20.16 o
  -3   3   8     3099.20     3138.66     33.02 o
  -2   3   8       11.40       10.03      5.01 o
  -1   3   8       83.20       80.39      6.42 o
   0   3   8        2.47       -0.43     10.66 o
   1   3   8      881.55      837.80     22.54 o
   2   3   8      579.09      572.15     16.14 o
   3   3   8     2200.70     2244.75     28.27 o
   4   3   8      214.76      232.81     11.63 o
   5   3   8      167.78      183.99     11.51 o
   6   3   8       95.68       93.67      9.53 o
   7   3   8        5.48       27.23     12.54 o
   8   3   8      373.38      324.99     19.98 o
   9   3   8       17.24       17.59     13.85 o
  10   3   8      504.17      556.04    105.93 o
  11   3   8       37.77       33.44     12.55 o
 -15   4   8      338.71      351.69     35.62 o
 -13   4   8      211.71      195.95     16.68 o
 -12   4   8      176.66      156.02     14.60 o
 -11   4   8        0.01       18.26      7.52 o
 -10   4   8      233.44      202.27     12.07 o
  -9   4   8       62.08       54.42     16.62 o
  -8   4   8     1282.04     1315.61     26.83 o
  -7   4   8      499.52      503.30     14.72 o
  -6   4   8      793.03      758.15     25.41 o
  -5   4   8      475.60      419.24     12.88 o
  -4   4   8     1532.97     1366.28     29.10 o
  -3   4   8      115.68      106.43      8.35 o
  -2   4   8       27.86       27.59      4.57 o
  -1   4   8        1.97        8.41      5.79 o
   0   4   8      344.04      309.18     11.32 o
   1   4   8     3934.82     3866.54     66.41 o
   2   4   8     1166.88     1215.47     27.69 o
   3   4   8      634.59      672.99     18.87 o
   4   4   8     1222.24     1254.94     50.11 o
   5   4   8        8.61       13.48      5.88 o
   6   4   8        2.57       16.01      5.74 o
   7   4   8      464.62      494.84     22.35 o
   8   4   8      289.10      295.47     21.73 o
  10   4   8      174.10      189.32     21.66 o
 -15   5   8     1696.68     1731.61     57.15 o
 -14   5   8       51.12       45.06     17.24 o
 -13   5   8       11.28       19.72      9.83 o
 -12   5   8      188.52      183.59     17.16 o
 -11   5   8      165.61      150.58     14.85 o
 -10   5   8     1430.21     1507.39     44.66 o
  -9   5   8      179.44      163.42     11.11 o
  -8   5   8     1738.88     1796.46     28.70 o
  -7   5   8      338.68      317.34     16.60 o
  -6   5   8     3200.11     3129.44     40.90 o
  -5   5   8     1339.41     1428.07     37.11 o
  -4   5   8      250.53      260.19     17.80 o
  -3   5   8       15.80       14.26      9.35 o
  -2   5   8      125.43      110.39      9.13 o
  -1   5   8       31.63       50.96      8.12 o
   0   5   8      388.94      360.60     13.85 o
   1   5   8       60.19       46.16     10.15 o
   2   5   8     1435.48     1450.58     50.15 o
   3   5   8       41.77       77.64     11.15 o
   4   5   8       12.81       26.15      8.12 o
   5   5   8       38.94       35.31      7.84 o
   6   5   8       78.82       94.47     14.31 o
   7   5   8      372.82      373.43     46.57 o
   9   5   8      303.17      302.16     25.69 o
 -14   6   8      341.42      253.31     35.93 o
 -13   6   8       21.11       27.27     10.65 o
 -12   6   8      509.64      540.02     24.11 o
 -11   6   8     1762.59     1770.70     39.84 o
 -10   6   8      175.65      199.10     12.27 o
  -9   6   8      257.19      256.75     16.79 o
  -8   6   8      312.15      320.00     20.77 o
  -7   6   8     2652.45     2739.38     39.24 o
  -6   6   8        1.01       13.87      5.60 o
  -5   6   8     2892.86     2905.81     90.33 o
  -4   6   8      276.74      236.16     12.02 o
  -3   6   8     1275.23     1202.48     26.44 o
  -2   6   8       62.37       49.20      7.52 o
  -1   6   8      592.08      539.91     27.68 o
   0   6   8      877.70      842.40     23.22 o
   1   6   8      262.84      265.97     12.82 o
   2   6   8      672.58      698.01     21.06 o
   3   6   8     1135.42     1105.82     22.50 o
   4   6   8      491.82      490.81     21.17 o
   5   6   8      116.37      118.18     14.91 o
   6   6   8     1349.72     1382.90     40.48 o
   8   6   8       63.56       78.27     22.43 o
 -14   7   8       64.86       66.89     22.11 o
 -13   7   8       44.94       16.70     19.87 o
 -12   7   8     1457.25     1499.55     42.86 o
 -11   7   8      219.25      228.54     23.55 o
 -10   7   8       73.42       92.96     11.05 o
  -9   7   8      205.27      193.80     13.67 o
  -8   7   8        0.67       10.72      6.63 o
  -7   7   8      320.77      299.11     17.52 o
  -6   7   8      200.64      201.45     13.05 o
  -5   7   8     1172.49     1118.66     26.66 o
  -4   7   8      175.14      137.40     10.79 o
  -3   7   8     1977.20     1962.09     30.55 o
  -2   7   8      645.63      606.63     23.07 o
  -1   7   8      355.73      368.12     14.68 o
   0   7   8        1.13        8.37      3.90 o
   1   7   8        7.13       16.43      7.86 o
   2   7   8      658.41      647.66     19.38 o
   3   7   8       26.54       29.94      8.18 o
   4   7   8      210.80      228.43     29.52 o
   5   7   8     1101.54     1054.44     36.42 o
   7   7   8      193.33      172.64     20.17 o
 -14   8   8      400.92      383.39     33.86 o
 -12   8   8      459.68      436.39     24.19 o
 -11   8   8       72.08       97.18     12.69 o
 -10   8   8      114.42      117.86     11.00 o
  -9   8   8        7.76       14.78      6.76 o
  -8   8   8       18.56       25.88      7.12 o
  -7   8   8      152.65      202.60     13.58 o
  -6   8   8      433.37      468.25     25.18 o
  -5   8   8      900.47      980.86     34.03 o
  -4   8   8       57.68       37.18      7.39 o
  -3   8   8      336.11      317.72     15.73 o
  -2   8   8      455.51      464.27     18.48 o
  -1   8   8       12.84       17.02      6.66 o
   0   8   8        2.37       12.09      7.36 o
   1   8   8      119.69      107.16     12.12 o
   2   8   8      235.60      234.81     24.29 o
   3   8   8      134.40       98.10     14.70 o
   4   8   8        0.01       20.74     17.76 o
   6   8   8       30.31       22.84      8.34 o
 -13   9   8        1.63       27.79     16.13 o
 -11   9   8       61.68       65.70     11.39 o
 -10   9   8        3.67       24.02      8.86 o
  -9   9   8       50.42       57.74     10.65 o
  -8   9   8       23.55       20.63      8.59 o
  -7   9   8       10.20        0.90      8.76 o
  -6   9   8      137.62      165.64     13.96 o
  -5   9   8      284.73      295.95     14.42 o
  -4   9   8       14.59        7.04     13.08 o
  -3   9   8        5.78       14.50     10.41 o
  -2   9   8      291.21      279.40     18.38 o
  -1   9   8      259.15      250.45     15.40 o
   0   9   8      237.31      196.46     14.64 o
   1   9   8      380.26      333.12     16.49 o
   2   9   8        9.41       20.49     15.11 o
   4   9   8       78.39       91.66     17.88 o
   5   9   8      647.25      655.81     29.98 o
 -13  10   8      193.92      123.73     16.80 o
 -12  10   8      605.94      700.85     29.99 o
 -11  10   8      392.88      440.51     34.91 o
 -10  10   8        1.46       11.80      6.78 o
  -9  10   8      598.34      618.61     23.14 o
  -8  10   8       37.71       42.36     11.75 o
  -7  10   8      990.50     1072.94     26.43 o
  -6  10   8      422.45      409.25     21.05 o
  -5  10   8        0.52       15.46      5.91 o
  -4  10   8      157.83      173.49     12.67 o
  -3  10   8      258.19      245.82     14.98 o
  -2  10   8     1189.02     1258.91     33.17 o
  -1  10   8        8.56       12.79      7.54 o
   0  10   8      463.18      446.88     23.43 o
   1  10   8       67.47       64.33     14.52 o
   2  10   8       84.88      106.33     27.04 o
   3  10   8       14.22       20.84     11.82 o
 -12  11   8       21.26       21.94     10.44 o
 -11  11   8      829.42      888.31     38.95 o
 -10  11   8      135.47      125.76     14.85 o
  -9  11   8      830.45      829.45     43.84 o
  -8  11   8      587.13      606.15     30.99 o
  -7  11   8      285.25      269.75     19.73 o
  -6  11   8      193.28      195.55     18.14 o
  -5  11   8      150.89      141.79     15.08 o
  -4  11   8       62.46       63.21     10.15 o
  -3  11   8      434.03      448.51     52.78 o
  -2  11   8      419.89      429.58     24.09 o
  -1  11   8       42.10       31.63     11.01 o
   0  11   8       11.21       13.76      7.59 o
   1  11   8      429.16      439.60     22.83 o
   2  11   8       25.23       34.25     13.98 o
 -11  12   8      254.49      180.34     20.39 o
 -10  12   8      277.01      286.96     21.93 o
  -9  12   8      131.19      168.32     34.22 o
  -8  12   8      322.12      388.67     37.14 o
  -7  12   8      339.88      379.31     30.41 o
  -6  12   8       45.19       47.77     11.23 o
  -5  12   8       20.37        7.24     19.01 o
  -2  12   8        1.06       26.06     12.71 o
  -1  12   8      254.42      276.28     26.08 o
   0  12   8       35.34       50.81     11.07 o
  -9  13   8        8.10       31.36      9.81 o
  -8  13   8      224.55      237.35     18.52 o
  -7  13   8      219.14      244.35     23.80 o
  -6  13   8       93.20       79.50     17.27 o
  -5  13   8      147.16      126.76     15.53 o
  -4  13   8      170.79      173.52     16.65 o
  -3  13   8       71.79       99.88    141.63 o
   4 -17   9      775.92      732.32     35.83 o
   6 -17   9       33.38       11.81     13.24 o
   7 -17   9      355.15      389.53     37.08 o
   8 -17   9      175.90      113.41     40.59 o
   3 -16   9       39.42       55.28     13.08 o
   4 -16   9      264.98      271.78     24.82 o
   5 -16   9       10.36       19.96     12.57 o
   6 -16   9        6.38        7.38     13.18 o
   7 -16   9      308.30      333.09     34.42 o
   8 -16   9        0.62       17.26     14.99 o
   9 -16   9       20.68       27.34     12.37 o
  10 -16   9        3.46       21.06     13.64 o
   2 -15   9      778.22      869.02    104.44 o
   3 -15   9       16.19       15.07      7.34 o
   4 -15   9      114.87      122.57     14.74 o
   5 -15   9       32.50       68.39     29.15 o
   6 -15   9      621.92      612.42     27.05 o
   7 -15   9       51.96       67.72     13.04 o
   8 -15   9       50.52       57.00     23.16 o
   9 -15   9       57.15       49.87     21.26 o
  10 -15   9        4.75       27.31     21.05 o
  11 -15   9      128.15      101.57     19.53 o
   1 -14   9        5.06       10.84     11.16 o
   2 -14   9      498.95      521.33     19.40 o
   3 -14   9      293.60      259.19     17.67 o
   4 -14   9      794.02      751.39     44.44 o
   5 -14   9     1478.38     1463.14     35.52 o
   6 -14   9       92.28      102.23     16.54 o
   7 -14   9      137.83      128.88     17.09 o
   8 -14   9      147.97      117.13     16.73 o
   9 -14   9        8.00       22.64     18.26 o
  10 -14   9      150.33      174.38     38.14 o
  11 -14   9      150.72      137.14     17.02 o
  12 -14   9     2167.99     2245.11     48.49 o
  -4 -13   9       31.92       18.58     16.85 o
  -3 -13   9      104.57       91.67     16.15 o
  -2 -13   9      352.44      354.97     31.64 o
   1 -13   9        9.54       16.38      6.90 o
   2 -13   9       18.29       25.17      6.98 o
   3 -13   9     2944.75     3057.00     39.20 o
   4 -13   9       54.58       66.69     12.48 o
   5 -13   9      786.80      805.97     26.60 o
   6 -13   9       22.75       32.32     13.42 o
   7 -13   9      360.28      385.42     20.16 o
   8 -13   9      149.08      140.14     16.05 o
   9 -13   9       69.97       68.67     20.93 o
  10 -13   9       13.17       35.10     18.37 o
  11 -13   9       34.70       53.81     15.99 o
  12 -13   9      834.35      854.97     57.90 o
  13 -13   9       84.76       60.07     17.34 o
  -5 -12   9      504.89      440.73     31.19 o
  -4 -12   9      110.03      111.62     19.91 o
  -3 -12   9      385.33      425.61     28.37 o
  -2 -12   9     2056.68     2217.08     58.15 o
  -1 -12   9      226.22      194.08     23.04 o
   0 -12   9      419.37      431.50     18.19 o
   1 -12   9      185.28      159.11     12.99 o
   2 -12   9       34.58       41.98     12.95 o
   3 -12   9       34.05       32.49     13.21 o
   4 -12   9      282.77      235.82     18.66 o
   5 -12   9      636.53      664.69     27.10 o
   6 -12   9        9.08       13.54     10.97 o
   7 -12   9      619.93      615.75     42.15 o
   8 -12   9      164.07      176.20     19.90 o
   9 -12   9      109.36      133.91     25.36 o
  10 -12   9      193.28      154.12     16.80 o
  11 -12   9      193.64      172.62     22.87 o
  12 -12   9        2.56       39.66     18.04 o
  13 -12   9        2.39       10.28      7.05 o
  -6 -11   9      513.13      535.16     34.16 o
  -5 -11   9      229.20      209.04     28.49 o
  -4 -11   9      450.81      446.37     30.02 o
  -3 -11   9        0.77        7.73      8.48 o
  -2 -11   9     1331.45     1397.82     38.89 o
  -1 -11   9      129.83      144.95     11.47 o
   0 -11   9     1246.01     1311.21     31.15 o
   1 -11   9        0.41       12.95      6.67 o
   2 -11   9      276.69      267.28     13.81 o
   3 -11   9      541.66      578.11     40.64 o
   4 -11   9      105.70       92.52     11.69 o
   5 -11   9     3500.08     3450.47     56.43 o
   6 -11   9      381.45      359.12     18.05 o
   7 -11   9      120.90       89.66     14.82 o
   8 -11   9     1865.83     1860.77     70.60 o
   9 -11   9        5.46       19.72     10.63 o
  10 -11   9      871.81      855.00     28.83 o
  11 -11   9       65.05       65.41     12.79 o
  14 -11   9       93.85       78.88     15.29 o
  -8 -10   9      108.30       89.23     26.64 o
  -6 -10   9      973.21      949.16     49.46 o
  -5 -10   9       32.32       27.30     15.41 o
  -4 -10   9      190.16      206.62     24.43 o
  -3 -10   9       30.02       26.26      9.66 o
  -2 -10   9      344.75      375.30     14.53 o
  -1 -10   9     1184.82     1162.68     25.55 o
   0 -10   9      774.33      743.00     17.51 o
   1 -10   9        1.13        8.54      3.34 o
   2 -10   9      231.41      222.50     14.60 o
   3 -10   9      864.95      851.76     24.82 o
   4 -10   9     1209.35     1241.45     29.68 o
   5 -10   9      308.68      275.47     22.28 o
   6 -10   9       37.46       40.12     13.50 o
   7 -10   9       67.08       84.68     12.03 o
   8 -10   9     2004.54     2002.69    100.79 o
   9 -10   9        5.02       13.93      9.50 o
  10 -10   9      680.36      625.18     38.53 o
  11 -10   9      132.65      170.45     25.70 o
  12 -10   9        4.97       -2.77      9.83 o
  14 -10   9      118.35      111.95     22.95 o
  -9  -9   9        1.76       25.19     18.14 o
  -7  -9   9     1542.74     1682.33     59.91 o
  -6  -9   9       57.59       71.46     14.88 o
  -5  -9   9      348.07      335.52     28.73 o
  -4  -9   9      222.93      193.59     21.51 o
  -3  -9   9     2953.67     3045.15     39.67 o
  -2  -9   9      133.13      106.67     10.52 o
  -1  -9   9     1580.64     1563.20     32.04 o
   0  -9   9       53.49       55.04      6.13 o
   1  -9   9     1184.04     1261.36     26.38 o
   2  -9   9        4.82        8.59      4.28 o
   3  -9   9     2024.93     1933.26     90.94 o
   4  -9   9       23.10       38.84     10.04 o
   5  -9   9       18.84       13.40      6.90 o
   6  -9   9       18.19       20.16      9.61 o
   7  -9   9      121.84      118.76     13.62 o
   8  -9   9     3429.88     3502.72     55.37 o
   9  -9   9      129.64      151.83     16.69 o
  10  -9   9      380.96      375.97     20.85 o
  11  -9   9       55.26       64.05     21.18 o
  12  -9   9      148.12      179.07     17.58 o
  13  -9   9      480.90      475.66     34.18 o
  14  -9   9      116.74      120.20     18.36 o
 -10  -8   9       88.21       32.72     18.25 o
  -8  -8   9     3228.29     3271.66     67.87 o
  -7  -8   9      295.27      286.82     24.95 o
  -6  -8   9      324.43      331.70     27.25 o
  -5  -8   9      494.68      494.57     28.45 o
  -4  -8   9     2320.71     2363.28     32.48 o
  -3  -8   9      372.82      380.99     17.09 o
  -2  -8   9      358.06      410.51     14.85 o
  -1  -8   9       65.05       68.10      5.49 o
   0  -8   9      344.97      320.59     18.20 o
   1  -8   9     1167.00     1188.12     19.24 o
   2  -8   9     1868.37     1868.05     55.94 o
   3  -8   9      895.50      859.18     20.22 o
   4  -8   9      170.51      187.71     11.93 o
   5  -8   9       50.64       85.56     10.84 o
   6  -8   9      299.77      275.65     14.58 o
   7  -8   9      239.47      253.49     32.80 o
   8  -8   9     1579.34     1521.40     32.73 o
   9  -8   9     2102.18     2133.33     43.22 o
  10  -8   9        3.58       -1.40     11.95 o
  11  -8   9      773.03      709.84     27.88 o
  12  -8   9        6.68       17.46      6.22 o
  13  -8   9      749.47      718.72     53.24 o
 -11  -7   9       54.38       78.99     21.32 o
 -10  -7   9     1373.12     1430.64     68.61 o
  -8  -7   9     3796.31     4128.52     77.57 o
  -7  -7   9        1.25       15.39      7.38 o
  -6  -7   9      200.66      192.15     22.41 o
  -5  -7   9      255.82      246.26     11.82 o
  -4  -7   9      983.21     1010.92     33.67 o
  -3  -7   9     1278.51     1329.14     31.95 o
  -2  -7   9      242.18      232.31      7.96 o
  -1  -7   9     2264.84     2263.47     23.10 o
   0  -7   9     4764.72     4771.50     68.03 o
   1  -7   9        4.80        6.93      3.19 o
   2  -7   9     2626.28     2475.54     32.63 o
   3  -7   9     1320.66     1331.16     43.77 o
   4  -7   9        2.35        6.37      8.59 o
   5  -7   9       66.36       72.36     12.09 o
   6  -7   9      444.48      456.63     20.99 o
   7  -7   9     1457.63     1501.51     70.67 o
   8  -7   9        1.65       10.79      5.15 o
   9  -7   9      511.00      517.64     25.17 o
  10  -7   9       31.65       26.74      7.98 o
  11  -7   9      552.65      633.39     26.08 o
  12  -7   9      588.56      624.89     27.06 o
  13  -7   9      162.82      162.43     30.10 o
  14  -7   9        0.01        4.32     11.42 o
 -11  -6   9      111.37       48.18     22.60 o
 -10  -6   9      286.16      202.24     26.30 o
  -9  -6   9     1013.96     1188.79     46.83 o
  -8  -6   9        2.37       22.09     11.78 o
  -7  -6   9       59.51       78.26     17.17 o
  -6  -6   9      195.37      182.57     20.91 o
  -5  -6   9      859.45      914.40     23.89 o
  -4  -6   9      163.66      160.73     10.61 o
  -3  -6   9      117.74      127.51      9.79 o
  -2  -6   9     2735.55     2665.30     36.27 o
  -1  -6   9     1211.80     1348.80     25.59 o
   0  -6   9      464.09      419.28      8.82 o
   1  -6   9      290.80      282.52     10.52 o
   2  -6   9     2007.97     1972.56     42.93 o
   3  -6   9      301.05      270.37      8.68 o
   4  -6   9      221.34      216.26      5.59 o
   5  -6   9       61.39       63.11      8.83 o
   6  -6   9     2574.73     2622.21     36.98 o
   7  -6   9     1126.68     1149.93     29.43 o
   8  -6   9      538.61      488.10     20.91 o
   9  -6   9       11.06       27.32     15.21 o
  10  -6   9        4.30       20.39     12.19 o
  11  -6   9      307.13      294.54     32.94 o
  12  -6   9     1108.41     1059.93     33.55 o
  13  -6   9      188.47      175.98     33.37 o
  14  -6   9       11.78      -10.14     21.82 o
 -12  -5   9       31.61       37.68     26.76 o
 -10  -5   9      189.92      135.97     22.48 o
  -9  -5   9        4.20       29.11     11.99 o
  -8  -5   9       21.56       56.83     13.45 o
  -7  -5   9       37.56       69.34     22.47 o
  -6  -5   9       51.85       61.15     10.52 o
  -5  -5   9      312.67      310.16     12.70 o
  -4  -5   9      198.82      193.18     10.87 o
  -3  -5   9      249.00      249.31     12.92 o
  -2  -5   9        7.76       16.75      6.30 o
  -1  -5   9      286.69      293.77      5.26 o
   0  -5   9      147.78      105.79      6.37 o
   1  -5   9      114.61      124.46      5.56 o
   2  -5   9     1833.53     1620.25     32.20 o
   3  -5   9       11.56       13.96      4.51 o
   4  -5   9     1617.11     1625.90     26.63 o
   5  -5   9     1020.08      959.92     17.08 o
   6  -5   9      610.89      576.28     26.05 o
   7  -5   9      353.25      341.32     18.17 o
   8  -5   9        3.12       10.28     12.23 o
   9  -5   9      505.52      486.90     36.69 o
  10  -5   9       28.93       29.28     12.68 o
  11  -5   9       19.81       23.76     10.41 o
  12  -5   9      810.15      874.01     59.26 o
  14  -5   9      460.45      400.22     47.52 o
 -12  -4   9     1248.03     1254.02     63.16 o
 -10  -4   9      236.27      296.47     29.67 o
  -9  -4   9        2.87       14.46      7.73 o
  -8  -4   9      226.95      157.43     23.15 o
  -7  -4   9      240.82      234.79     13.29 o
  -6  -4   9      251.42      258.57     13.83 o
  -5  -4   9     2770.71     2863.27     34.48 o
  -4  -4   9     1531.58     1532.20     29.75 o
  -3  -4   9      222.04      200.83     10.78 o
  -2  -4   9     2351.32     2438.61     33.81 o
  -1  -4   9        8.79       15.29      5.92 o
   0  -4   9      342.08      368.93      6.43 o
   1  -4   9     1757.65     1784.65     31.66 o
   2  -4   9      946.48      812.61     20.73 o
   3  -4   9      728.14      668.76     11.36 o
   4  -4   9       22.46       27.83      7.09 o
   5  -4   9     5667.07     5690.50     59.18 o
   6  -4   9      895.52      887.84     20.09 o
   7  -4   9       66.08       67.61      7.31 o
   8  -4   9        0.65       14.53     14.45 o
   9  -4   9        8.17       13.66      6.34 o
  10  -4   9      217.76      170.06     29.81 o
  11  -4   9        5.04       10.65     11.33 o
  12  -4   9      684.81      772.90     42.95 o
  13  -4   9        1.28       16.98     22.76 o
 -13  -3   9      601.81      515.92     47.83 o
 -12  -3   9       83.08      132.43     21.80 o
 -11  -3   9       44.85       34.04     13.18 o
 -10  -3   9      157.50      156.22     24.85 o
  -9  -3   9     1158.47     1179.77     43.21 o
  -8  -3   9        9.41       17.25     10.24 o
  -7  -3   9      422.81      412.56     26.56 o
  -6  -3   9     4714.12     4812.65     48.51 o
  -5  -3   9      839.71      806.05     22.29 o
  -4  -3   9     4595.34     4764.25     57.99 o
  -3  -3   9      170.72      181.29     10.80 o
  -2  -3   9     1126.86     1048.98     19.25 o
  -1  -3   9      394.11      443.93     12.99 o
   0  -3   9      199.86      201.65      6.93 o
   1  -3   9     4258.77     4249.83    104.08 o
   2  -3   9      243.33      233.93      9.20 o
   3  -3   9     1972.89     1985.96     23.41 o
   4  -3   9     3599.89     3717.56     37.87 o
   5  -3   9      666.20      649.27     15.24 o
   6  -3   9       25.73       34.24      9.28 o
   7  -3   9       16.72       19.91     16.85 o
   8  -3   9        0.12       13.32      4.88 o
   9  -3   9       58.33       69.45     11.94 o
  10  -3   9       56.16       73.78     11.54 o
  11  -3   9      520.12      519.20     23.56 o
  12  -3   9      120.69      141.31     24.80 o
  13  -3   9      104.93       92.16     24.75 o
 -13  -2   9      428.23      514.35     39.61 o
 -11  -2   9       13.96       12.82     17.39 o
 -10  -2   9      381.35      391.94     34.21 o
  -9  -2   9       27.14       32.62     17.42 o
  -8  -2   9     2772.26     2940.00     38.52 o
  -7  -2   9     1231.43     1284.21     29.62 o
  -6  -2   9     5655.58     5703.27     53.82 o
  -5  -2   9      404.38      385.86     16.26 o
  -4  -2   9     3631.83     3600.23     45.61 o
  -3  -2   9      330.56      296.51     12.85 o
  -2  -2   9     2388.49     2407.97     30.65 o
  -1  -2   9       58.20       49.23      2.79 o
   0  -2   9     4325.33     4519.55     90.44 o
   1  -2   9        3.08        8.90      4.59 o
   2  -2   9     2784.88     2817.72     39.79 o
   3  -2   9      428.96      372.51     10.21 o
   4  -2   9     1276.39     1212.49     19.92 o
   5  -2   9        5.33        9.33      4.72 o
   6  -2   9       24.77       24.34      5.86 o
   7  -2   9      468.57      460.88     15.62 o
   8  -2   9     1255.70     1292.45     27.35 o
   9  -2   9      679.49      675.16     16.91 o
  10  -2   9      486.03      477.20     22.98 o
  11  -2   9      489.67      455.53     32.16 o
  13  -2   9      123.27       62.02     32.10 o
 -11  -1   9      807.20      841.66     48.48 o
 -10  -1   9      237.72      255.73     28.55 o
  -9  -1   9      346.62      319.65     18.09 o
  -8  -1   9       58.82       62.02     15.27 o
  -7  -1   9      756.38      703.13     24.05 o
  -6  -1   9        1.89        3.58      6.56 o
  -5  -1   9       24.15       26.04      7.98 o
  -4  -1   9     1080.70     1149.08     21.26 o
  -3  -1   9      530.06      485.66     15.42 o
  -2  -1   9      136.25      125.72      3.43 o
  -1  -1   9     1015.65      952.67     25.81 o
   0  -1   9     1008.00      857.99     20.43 o
   1  -1   9     2052.06     1931.86     23.04 o
   2  -1   9     3323.67     3493.31     34.92 o
   3  -1   9        8.76       27.75      4.72 o
   4  -1   9       53.12       56.81      6.13 o
   5  -1   9      744.15      741.82     29.34 o
   6  -1   9     1680.95     1780.78     28.65 o
   7  -1   9       81.60       83.29      9.08 o
   8  -1   9     1986.26     2130.66     36.88 o
   9  -1   9       70.02       74.34     10.10 o
  10  -1   9      820.65      810.18     48.79 o
  12  -1   9        3.52       13.41     11.37 o
 -14   0   9        3.04       24.31     12.82 o
 -12   0   9      139.95      141.48     25.20 o
 -11   0   9     1185.44     1152.57     52.85 o
 -10   0   9      608.27      621.14     54.84 o
  -9   0   9       23.34       23.82     11.21 o
  -8   0   9     3621.97     3581.82    135.52 o
  -7   0   9       94.50      112.71     11.49 o
  -6   0   9       40.50       66.01      9.32 o
  -5   0   9      247.20      239.57      6.43 o
  -4   0   9      674.80      693.16      7.74 o
  -3   0   9      701.90      633.92     13.81 o
  -2   0   9      317.06      324.25     16.24 o
   0   0   9     1102.19     1118.99     32.89 o
   1   0   9      660.20      722.81     19.08 o
   2   0   9     1008.52      984.45     15.40 o
   3   0   9      185.64      194.83     10.37 o
   4   0   9     5679.88     6011.66     52.24 o
   5   0   9      159.69      174.25     12.57 o
   6   0   9     2910.66     2937.70     37.34 o
   7   0   9      233.31      216.80     11.60 o
   8   0   9      324.52      313.17     13.33 o
   9   0   9      773.80      794.39     19.79 o
  10   0   9        2.81        7.94     19.24 o
  12   0   9        1.67       14.61     12.38 o
 -14   1   9       39.82       78.38     20.12 o
 -12   1   9     1070.67     1154.82     52.11 o
 -11   1   9        1.29        9.58     14.59 o
 -10   1   9      507.36      538.65     21.95 o
  -9   1   9     1678.36     1712.96     35.45 o
  -8   1   9      812.40      795.46     29.78 o
  -7   1   9      240.12      185.93     13.84 o
  -6   1   9     1075.89     1017.75     26.69 o
  -5   1   9      933.73      965.16     33.98 o
  -4   1   9       55.31       75.28      6.00 o
  -3   1   9      340.60      326.18     23.85 o
  -2   1   9     3699.51     3817.11    101.17 o
  -1   1   9     1092.70     1002.86     24.31 o
   0   1   9      644.55      603.31     13.00 o
   1   1   9     2143.36     2120.37     67.08 o
   2   1   9      602.09      549.66     13.24 o
   3   1   9     1509.93     1568.11     25.79 o
   4   1   9      370.11      361.53     13.95 o
   5   1   9      409.87      384.27     13.92 o
   6   1   9       18.33       14.74      7.18 o
   7   1   9      515.22      491.14     19.16 o
   8   1   9      144.72      131.93     11.15 o
   9   1   9      698.43      662.45     29.94 o
  10   1   9       58.10       58.53     15.31 o
  11   1   9        1.60        6.25      6.81 o
 -14   2   9       30.40       35.18     14.88 o
 -12   2   9     2457.99     2482.12     66.21 o
 -11   2   9      191.11      184.52     14.93 o
 -10   2   9      180.25      163.67     15.04 o
  -9   2   9      120.32      114.14     12.49 o
  -8   2   9     3771.48     3586.08    106.28 o
  -7   2   9      615.13      558.47     21.62 o
  -6   2   9     1237.55     1200.74     24.25 o
  -5   2   9       31.10       27.66      5.08 o
  -4   2   9     4809.26     4795.64     68.74 o
  -3   2   9       97.00       93.98     13.06 o
  -2   2   9      590.18      625.20     14.61 o
  -1   2   9       30.48       43.27      7.59 o
   0   2   9       42.98       43.60      5.95 o
   1   2   9      601.17      588.02     15.55 o
   2   2   9     1923.92     1921.62     46.51 o
   3   2   9     1042.93     1034.75     50.76 o
   4   2   9      879.33      908.12     34.44 o
   5   2   9      105.19       95.29     10.13 o
   6   2   9      237.60      204.61     12.74 o
   7   2   9      314.66      372.41     23.12 o
   8   2   9      250.70      234.44     20.59 o
   9   2   9      715.02      721.44     41.76 o
  10   2   9        5.80       20.70      9.52 o
  11   2   9       77.95       70.95     20.27 o
 -14   3   9        6.67        9.35      8.38 o
 -12   3   9      885.82      829.07     47.26 o
 -11   3   9      385.48      376.40     22.13 o
 -10   3   9       79.65       65.16     12.63 o
  -9   3   9     1383.88     1349.44     33.32 o
  -8   3   9     3616.52     3524.53     85.69 o
  -7   3   9      192.05      177.26     14.72 o
  -6   3   9       31.13       16.20      6.09 o
  -5   3   9     7202.08     7133.91     76.86 o
  -4   3   9      100.23       98.07      8.42 o
  -3   3   9      168.98      171.17      9.94 o
  -2   3   9      158.79      140.28      9.67 o
  -1   3   9     1621.13     1612.09     39.62 o
   0   3   9     3732.25     3759.34     43.97 o
   1   3   9      218.67      234.23     11.63 o
   2   3   9     9230.61     9625.38     73.24 o
   3   3   9      247.32      242.31     11.67 o
   4   3   9      620.45      632.92     21.66 o
   5   3   9      181.70      166.79     14.76 o
   6   3   9      172.41      161.92     13.21 o
   7   3   9       23.98       23.38      9.18 o
   8   3   9      151.89      153.90     18.49 o
   9   3   9      718.04      720.00     40.74 o
  10   3   9      180.37      227.24     32.02 o
 -14   4   9      208.98      158.17     34.53 o
 -13   4   9        2.55       23.18     11.93 o
 -12   4   9      500.32      513.48     23.16 o
 -11   4   9      357.52      295.76     17.84 o
 -10   4   9       15.07       34.79     14.18 o
  -9   4   9     4477.90     4551.57     68.05 o
  -8   4   9     1877.28     1941.67     37.12 o
  -7   4   9      388.17      376.40     13.23 o
  -6   4   9     2095.84     2109.91     43.85 o
  -5   4   9     1372.92     1342.87     36.62 o
  -4   4   9      166.38      209.37     21.57 o
  -3   4   9      212.10      188.60     10.49 o
  -2   4   9     3271.25     3458.79     61.70 o
  -1   4   9        9.32       18.02      7.81 o
   0   4   9     3100.42     3105.31     69.90 o
   1   4   9     4236.75     4374.01     96.25 o
   2   4   9     2189.32     2293.94     33.28 o
   3   4   9      454.64      447.41     16.33 o
   4   4   9      170.67      170.34     12.96 o
   5   4   9      302.32      310.65     16.16 o
   6   4   9       11.21       13.18      9.21 o
   7   4   9       28.87       32.45     12.91 o
   8   4   9      366.82      335.67     42.86 o
   9   4   9      204.91      185.68     32.34 o
 -14   5   9       32.89       43.45     16.27 o
 -13   5   9       67.13       61.47     15.19 o
 -12   5   9       99.61      117.55     25.65 o
 -11   5   9      105.88      115.88     16.64 o
 -10   5   9      574.47      580.27     27.90 o
  -9   5   9     1875.81     2051.15     43.88 o
  -8   5   9      902.80      958.72     24.37 o
  -7   5   9       23.49       39.63      7.81 o
  -6   5   9     3468.72     3826.70     44.25 o
  -5   5   9        5.17       26.31     12.25 o
  -4   5   9      324.85      313.42     13.29 o
  -3   5   9     1254.85     1331.68     25.18 o
  -2   5   9      203.69      207.48     11.97 o
  -1   5   9       90.38       84.60      9.75 o
   0   5   9       30.00       41.90     13.18 o
   1   5   9      541.97      572.62     25.49 o
   2   5   9      143.68      170.23     12.20 o
   3   5   9        8.48       19.54      8.65 o
   4   5   9      278.28      252.30     14.00 o
   5   5   9      190.09      191.13     13.07 o
   6   5   9       17.77       13.86      7.11 o
   8   5   9      221.74      187.16     29.05 o
 -14   6   9       34.21       32.58     18.92 o
 -13   6   9       84.18       87.55     26.49 o
 -12   6   9      387.42      373.91     21.88 o
 -11   6   9      111.93       94.85     17.33 o
 -10   6   9      851.45      893.57     30.62 o
  -9   6   9       15.21       12.71      6.75 o
  -8   6   9      616.35      632.16     18.05 o
  -7   6   9      961.47      932.96     25.27 o
  -6   6   9        5.50       17.96      8.74 o
  -5   6   9      673.52      565.15     29.15 o
  -4   6   9      281.07      236.93     13.17 o
  -3   6   9       68.83       54.99      7.79 o
  -2   6   9      871.57      703.00     23.15 o
  -1   6   9       95.45      118.52     11.37 o
   0   6   9      592.92      610.88     19.02 o
   1   6   9        1.81       12.10      5.60 o
   2   6   9       19.19       23.20      7.39 o
   3   6   9      340.00      327.57     27.44 o
   4   6   9       60.94       60.97     12.16 o
   5   6   9     1352.94     1401.24     39.33 o
   7   6   9      294.31      235.98     23.97 o
 -14   7   9      748.76      748.32     42.03 o
 -12   7   9       17.27        4.73      9.32 o
 -11   7   9     1451.81     1514.56     40.77 o
 -10   7   9       87.42       80.00     15.63 o
  -9   7   9        9.33       14.99      6.28 o
  -8   7   9      257.89      229.10     13.90 o
  -7   7   9      188.93      217.56     15.38 o
  -6   7   9      720.98      714.64     30.37 o
  -5   7   9       27.56       29.70      7.43 o
  -4   7   9     2037.58     2086.99     32.66 o
  -3   7   9     2007.94     1979.54     32.55 o
  -2   7   9       75.59       58.69      9.02 o
  -1   7   9      139.34      151.71     11.54 o
   0   7   9      230.52      253.11     15.19 o
   1   7   9        3.47       15.28      6.07 o
   2   7   9       11.51       22.24      8.06 o
   3   7   9      295.39      275.77     16.23 o
   4   7   9      585.13      638.37     38.21 o
   6   7   9     1675.05     1790.16     42.64 o
 -13   8   9      639.59      783.44     50.93 o
 -11   8   9      413.50      442.24     22.63 o
 -10   8   9        2.49       14.25     10.32 o
  -9   8   9      207.26      212.48     15.77 o
  -8   8   9       59.86       59.09     12.02 o
  -7   8   9      629.41      639.36     22.60 o
  -6   8   9     2000.73     1956.50     39.77 o
  -5   8   9     1342.10     1369.13     25.67 o
  -4   8   9      475.15      458.42     16.22 o
  -3   8   9       72.82       76.00      9.24 o
  -2   8   9       16.71       12.04      5.72 o
  -1   8   9      403.43      433.42     17.63 o
   0   8   9      270.34      308.31     26.58 o
   1   8   9      521.49      546.39     18.52 o
   2   8   9      639.50      609.43     22.97 o
   3   8   9      101.33       97.61     18.18 o
   5   8   9       12.59        6.52     11.18 o
 -13   9   9       14.51       10.30      7.89 o
 -12   9   9      483.12      482.74     33.75 o
 -10   9   9       59.68       57.15     28.03 o
  -9   9   9       67.21       60.64     11.90 o
  -8   9   9      315.64      298.97     15.37 o
  -7   9   9     1061.60     1116.79     37.93 o
  -6   9   9        0.34        8.20     15.00 o
  -5   9   9      612.08      583.35     23.18 o
  -4   9   9       78.64       82.53     10.60 o
  -3   9   9        9.78       17.06      4.64 o
  -2   9   9       62.10       60.44     10.38 o
  -1   9   9      971.34      971.90     24.96 o
   0   9   9      486.17      510.08     19.81 o
   1   9   9       61.29       53.20     12.23 o
   3   9   9     1456.34     1593.45     69.71 o
   4   9   9       31.82       36.09     15.41 o
 -12  10   9      423.65      456.93     28.77 o
 -11  10   9      131.67      156.69     37.81 o
 -10  10   9      105.14      154.37     23.24 o
  -9  10   9       17.16       22.08      9.37 o
  -8  10   9      109.51      141.21     26.17 o
  -7  10   9      229.39      236.41     20.21 o
  -6  10   9       47.23       40.03      9.26 o
  -5  10   9      114.35      118.86     12.78 o
  -4  10   9        1.68        6.77      5.88 o
  -3  10   9        1.61        9.37      5.56 o
  -2  10   9      327.10      314.13     20.32 o
  -1  10   9      882.91      975.22     34.79 o
   0  10   9        0.49        2.86      9.34 o
   1  10   9      324.09      302.62     30.25 o
   2  10   9      865.28      983.16     50.22 o
 -11  11   9        8.17       12.20     16.11 o
 -10  11   9       55.34       82.07     13.78 o
  -9  11   9      993.53     1120.08     38.12 o
  -8  11   9      130.09      146.38     20.70 o
  -7  11   9      491.63      528.15     34.69 o
  -6  11   9       15.57       13.85      8.29 o
  -5  11   9      275.81      236.50     30.48 o
  -4  11   9        7.79        8.00      7.57 o
  -3  11   9       35.48       36.82     14.96 o
  -2  11   9      967.83     1032.31     52.29 o
  -1  11   9      323.64      294.39     23.79 o
   0  11   9      474.07      560.82     45.40 o
   1  11   9      101.96       66.23     22.14 o
  -9  12   9      585.65      621.31     34.93 o
  -8  12   9       37.00       33.22     11.52 o
  -7  12   9       64.51       73.62     13.99 o
  -6  12   9        6.28       14.09     13.40 o
  -5  12   9       45.60       28.26      8.70 o
  -4  12   9      226.28      202.63     29.94 o
  -3  12   9      144.06      125.89     18.14 o
  -2  12   9     1645.07     1726.52     39.45 o
   5 -17  10       30.89       22.48     21.37 o
   6 -17  10       13.12       15.96     10.41 o
   3 -16  10      445.61      471.08     42.22 o
   4 -16  10       34.74       22.67     14.70 o
   5 -16  10      138.43       87.69     18.83 o
   6 -16  10      318.89      310.44     30.22 o
   7 -16  10      535.37      584.29     32.62 o
   8 -16  10        4.52       24.76     20.38 o
   9 -16  10        2.47       20.69     15.06 o
   2 -15  10      231.39      206.54     25.69 o
   3 -15  10      944.60      957.23     45.52 o
   4 -15  10      132.17      143.94     38.71 o
   5 -15  10      324.53      338.07     23.23 o
   6 -15  10       33.20       37.89     19.15 o
   7 -15  10       74.41       98.88     21.29 o
   8 -15  10        0.19       15.80     12.48 o
   9 -15  10       25.92       10.17     18.73 o
  10 -15  10      267.41      236.20     29.96 o
  11 -15  10      318.52      351.32     25.15 o
   1 -14  10      387.86      361.47     27.39 o
   2 -14  10       52.61       29.49     23.23 o
   3 -14  10      560.01      538.09     20.22 o
   4 -14  10      890.93      900.90     26.26 o
   5 -14  10        2.93       18.59      7.71 o
   6 -14  10      890.86      868.64     30.23 o
   7 -14  10        8.54       11.27     10.21 o
   8 -14  10      100.68       83.84     24.32 o
   9 -14  10       34.01       38.23     16.77 o
  10 -14  10        0.54       11.64      8.47 o
  11 -14  10     1038.59     1161.89     51.00 o
  12 -14  10       49.44       49.58     15.26 o
  -4 -13  10      329.30      376.76     33.16 o
  -3 -13  10      142.35      147.39     23.04 o
   1 -13  10       10.10        3.86     10.50 o
   2 -13  10       78.35       61.31      9.34 o
   3 -13  10        5.43       16.01      8.45 o
   4 -13  10      149.27      156.17     15.27 o
   5 -13  10      284.02      261.09     17.27 o
   6 -13  10      758.69      764.59     24.41 o
   7 -13  10       74.59       68.15     13.14 o
   8 -13  10       33.57       32.27     18.20 o
   9 -13  10      129.87      146.86     26.53 o
  10 -13  10      641.45      593.92     43.52 o
  12 -13  10      391.93      387.50     37.01 o
  -6 -12  10       21.48       25.19     18.39 o
  -4 -12  10       10.90       12.18     14.40 o
  -3 -12  10       13.55       36.64     16.04 o
  -2 -12  10      142.41      126.02     19.27 o
   0 -12  10       73.94       83.33     13.32 o
   1 -12  10       21.24       15.19     11.13 o
   2 -12  10       24.43       32.49     14.98 o
   3 -12  10      238.70      242.82     15.42 o
   4 -12  10      371.39      371.63     18.42 o
   5 -12  10        3.89       16.82      8.31 o
   6 -12  10     2546.96     2536.53    110.30 o
   7 -12  10      172.40      147.90     16.02 o
   8 -12  10      671.60      648.26     33.92 o
   9 -12  10      720.72      725.56     30.16 o
  10 -12  10     1195.40     1203.24     51.51 o
  11 -12  10      133.55      108.58     17.64 o
  12 -12  10      264.68      241.82     33.20 o
  13 -12  10       79.12       81.74     15.34 o
  -7 -11  10      347.89      316.00     30.31 o
  -5 -11  10      125.76      147.77     26.89 o
  -4 -11  10        3.35       14.82      8.96 o
  -3 -11  10      575.51      587.63     29.39 o
  -2 -11  10      748.76      786.28     33.97 o
  -1 -11  10     1263.10     1347.70     24.18 o
   0 -11  10       26.63       28.14     11.03 o
   1 -11  10        7.00       12.45      8.76 o
   2 -11  10      452.96      476.06     26.92 o
   3 -11  10     1317.58     1369.30     34.50 o
   4 -11  10      885.12      983.32     28.58 o
   5 -11  10      289.16      318.78     17.22 o
   6 -11  10     1104.51     1045.80     41.82 o
   7 -11  10     2906.91     2985.63     80.23 o
   8 -11  10      128.90      139.79     15.02 o
   9 -11  10     3392.41     3690.21     56.83 o
  10 -11  10      223.95      166.89     24.86 o
  11 -11  10       20.54       28.89     11.53 o
  13 -11  10       33.96       26.74      9.75 o
  -8 -10  10      497.37      502.97     55.67 o
  -6 -10  10      101.28      116.56     25.99 o
  -5 -10  10      375.30      371.96     28.13 o
  -4 -10  10      193.33      227.29     23.35 o
  -3 -10  10       46.59       69.42     14.70 o
  -2 -10  10     1321.45     1377.56     24.94 o
  -1 -10  10     2135.85     2288.44     36.88 o
   0 -10  10      223.83      246.65     13.49 o
   1 -10  10      160.73      142.90     10.18 o
   2 -10  10      638.01      652.68     20.42 o
   3 -10  10     2886.93     2988.42     44.88 o
   4 -10  10       13.07       33.81     21.13 o
   5 -10  10      667.26      636.08     24.79 o
   6 -10  10       43.75       39.88      7.95 o
   7 -10  10     1880.68     1885.08     36.01 o
   8 -10  10     1898.60     1942.67     36.86 o
   9 -10  10      589.09      551.19     24.40 o
  10 -10  10      287.44      259.51     21.08 o
  11 -10  10      307.63      234.42     25.79 o
  13 -10  10      537.81      459.72     39.30 o
  -9  -9  10     1207.97     1215.83     57.76 o
  -7  -9  10       58.75       60.48     16.96 o
  -6  -9  10       21.42       35.26     19.31 o
  -5  -9  10       84.79       96.49     18.25 o
  -4  -9  10      133.69      134.55     23.03 o
  -3  -9  10     1029.80     1016.63     27.98 o
  -2  -9  10     1010.33     1053.87     31.01 o
  -1  -9  10        0.82       12.27      7.66 o
   0  -9  10      250.76      245.73     15.12 o
   1  -9  10     1118.93     1095.63     19.06 o
   2  -9  10      153.49      159.18     11.19 o
   3  -9  10      141.46      133.25     11.21 o
   4  -9  10      410.04      441.78     23.12 o
   5  -9  10       90.78      106.51     11.86 o
   6  -9  10      390.03      382.94     17.44 o
   7  -9  10       36.99       36.98     11.79 o
   8  -9  10     1067.72     1168.96     28.32 o
   9  -9  10      128.68      102.13     18.62 o
  10  -9  10      396.27      390.38     51.13 o
  11  -9  10      331.45      375.44     23.28 o
  12  -9  10      209.93      174.28     27.26 o
  13  -9  10      379.74      356.40     36.00 o
 -10  -8  10        0.92       16.30     17.36 o
  -7  -8  10      111.47      125.97     29.02 o
  -6  -8  10      541.18      518.47     32.13 o
  -5  -8  10      140.41      159.57     19.16 o
  -4  -8  10        1.53        1.69      8.30 o
  -3  -8  10       12.81       16.57      6.41 o
  -2  -8  10      105.03       93.40      9.27 o
  -1  -8  10      128.25      126.25      8.87 o
   0  -8  10       28.73       23.15      4.11 o
   1  -8  10       31.51       31.87      5.74 o
   2  -8  10      950.73      938.20     24.95 o
   3  -8  10      328.59      329.52     13.19 o
   4  -8  10      340.28      320.57     15.63 o
   5  -8  10      450.31      412.07     16.92 o
   6  -8  10       65.24       71.71      9.31 o
   7  -8  10      400.69      415.00     17.97 o
   8  -8  10      137.58      109.87     12.52 o
   9  -8  10      499.63      483.69     24.40 o
  10  -8  10      221.09      248.78     22.52 o
  11  -8  10        0.29       20.66     11.99 o
  12  -8  10     1117.80     1168.75     55.56 o
 -10  -7  10      217.66      169.27     24.78 o
  -8  -7  10      565.52      567.98     38.30 o
  -7  -7  10       57.95       68.89     15.40 o
  -6  -7  10      399.46      466.83     30.50 o
  -5  -7  10      381.59      336.75     17.61 o
  -4  -7  10       98.37      106.60     10.64 o
  -3  -7  10      474.65      501.80     19.36 o
  -2  -7  10      185.57      175.89     13.34 o
  -1  -7  10     2892.97     2873.69     33.57 o
   0  -7  10        6.78       12.20      2.93 o
   1  -7  10     2588.66     2602.44     36.45 o
   2  -7  10     1214.16     1127.47     17.99 o
   3  -7  10     2942.36     2852.67     68.80 o
   4  -7  10     1079.69     1102.03     29.03 o
   5  -7  10      315.04      307.64     23.07 o
   6  -7  10      361.67      369.27     21.61 o
   7  -7  10      228.01      190.20     13.82 o
   8  -7  10      400.51      389.89     18.67 o
   9  -7  10        1.49        9.04     10.13 o
  10  -7  10     1361.38     1396.46     64.49 o
  11  -7  10      522.63      528.74     30.95 o
  12  -7  10      212.32      187.72     17.86 o
  13  -7  10      176.71      181.78     25.84 o
 -11  -6  10        0.02       23.88     20.48 o
  -9  -6  10      152.69      211.26     29.43 o
  -8  -6  10      452.00      454.03     34.11 o
  -7  -6  10       86.64       79.63     14.96 o
  -6  -6  10      686.78      675.20     35.46 o
  -5  -6  10        0.57        7.80      7.54 o
  -4  -6  10     2039.35     2093.07     84.68 o
  -3  -6  10      316.35      302.29     15.59 o
  -2  -6  10       64.14       68.45      7.79 o
  -1  -6  10      908.48      913.17     28.40 o
   0  -6  10      176.22      156.90      6.74 o
   1  -6  10     2661.78     2628.45     26.73 o
   2  -6  10      928.91      844.06     20.77 o
   3  -6  10      781.26      691.48     16.53 o
   4  -6  10      816.36      803.11     57.03 o
   5  -6  10       19.24       15.70      5.15 o
   6  -6  10        0.22       19.66     20.76 o
   7  -6  10     1948.58     1932.81     63.95 o
   8  -6  10      942.09      915.89     29.25 o
   9  -6  10     2071.63     2101.65     37.51 o
  10  -6  10       20.40       16.35     10.18 o
  11  -6  10     1479.80     1519.47     38.40 o
  12  -6  10        3.06       11.90      7.83 o
  13  -6  10      524.58      513.61     28.20 o
 -11  -5  10      256.59      203.42     39.61 o
  -9  -5  10       41.72       40.26     27.32 o
  -8  -5  10      634.57      581.82     31.39 o
  -7  -5  10      155.68      136.65     19.39 o
  -6  -5  10     1540.27     1578.35     28.64 o
  -5  -5  10      755.66      742.10     22.62 o
  -4  -5  10      293.43      268.50     13.75 o
  -3  -5  10      930.97      948.09     26.25 o
  -2  -5  10       30.44       42.81      9.46 o
  -1  -5  10      211.80      192.88     11.12 o
   0  -5  10      157.84      172.04      9.19 o
   1  -5  10     1202.07     1127.97     16.45 o
   2  -5  10     3851.76     3847.16     55.77 o
   3  -5  10       43.78       65.29      7.51 o
   4  -5  10       11.03        9.96      4.16 o
   5  -5  10      335.49      347.13     16.64 o
   6  -5  10     1872.11     1923.02     39.04 o
   7  -5  10     1825.60     1865.80     37.92 o
   8  -5  10       96.76       89.46     14.59 o
   9  -5  10        4.85       18.44     11.12 o
  10  -5  10      393.24      362.84     20.65 o
  11  -5  10      461.87      447.53     22.86 o
  13  -5  10      299.55      342.18     41.17 o
 -12  -4  10      661.53      600.67     41.07 o
 -10  -4  10       13.92       44.34     12.96 o
  -9  -4  10       35.98       38.24     18.32 o
  -8  -4  10      601.88      569.77     33.73 o
  -7  -4  10     1071.78     1068.21     28.93 o
  -6  -4  10       33.07       54.11      8.02 o
  -5  -4  10      637.45      582.25     20.42 o
  -4  -4  10        3.60       19.25     11.60 o
  -3  -4  10       84.51       84.84      9.50 o
  -2  -4  10       10.45       11.52      4.36 o
  -1  -4  10      134.13       85.11      9.07 o
   0  -4  10     1421.28     1407.91     21.08 o
   1  -4  10       20.70       15.34      4.90 o
   2  -4  10      852.56      838.44     13.76 o
   3  -4  10     1056.51     1096.57     22.18 o
   4  -4  10     2330.04     2348.96     47.54 o
   5  -4  10      164.80      149.46      8.53 o
   6  -4  10     2212.18     2256.95     42.99 o
   7  -4  10      463.91      436.40     32.87 o
   8  -4  10        9.38       18.97     10.82 o
   9  -4  10       92.63       76.53     28.78 o
  10  -4  10       23.35       21.31      7.90 o
  11  -4  10      775.52      830.42     26.44 o
  13  -4  10      415.55      425.41     35.04 o
 -12  -3  10     1034.62     1187.95     61.76 o
 -11  -3  10        2.05       15.45     15.03 o
 -10  -3  10      211.51      187.79     24.72 o
  -9  -3  10      717.88      642.21     34.21 o
  -8  -3  10       70.72       65.56      9.54 o
  -7  -3  10        4.04       13.30      8.65 o
  -6  -3  10       36.70       37.52      8.81 o
  -5  -3  10     4521.76     4536.87     47.14 o
  -4  -3  10       60.92       46.44      6.96 o
  -3  -3  10      104.31       89.08      9.15 o
  -2  -3  10      280.22      279.25     14.05 o
  -1  -3  10      972.50      960.67     35.76 o
   0  -3  10      240.43      260.78      7.71 o
   1  -3  10       62.83       70.38      6.13 o
   2  -3  10      226.50      216.33      9.19 o
   3  -3  10      307.14      319.35     11.17 o
   4  -3  10     1270.09     1241.34     20.93 o
   5  -3  10     5358.33     5503.78     42.15 o
   6  -3  10       59.89       84.66      9.78 o
   7  -3  10       43.13       43.40      7.28 o
   8  -3  10      165.20      156.45     14.73 o
   9  -3  10      267.29      247.20     20.93 o
  10  -3  10        3.87       13.00      8.43 o
  11  -3  10      144.57      128.36     15.70 o
  12  -3  10      270.70      243.07     31.00 o
 -13  -2  10       45.61       28.98     20.30 o
 -12  -2  10      498.89      484.63     43.45 o
 -10  -2  10      645.21      609.28     44.40 o
  -9  -2  10       67.45       65.94     13.54 o
  -8  -2  10      133.09      106.85     12.44 o
  -7  -2  10        5.91       22.52     11.45 o
  -6  -2  10      692.92      629.30     40.01 o
  -5  -2  10     5577.84     5634.62     64.21 o
  -4  -2  10       65.20       65.05     12.01 o
  -3  -2  10      194.95      187.25     11.76 o
  -2  -2  10     3885.70     3866.45     48.73 o
  -1  -2  10     1395.32     1474.27     55.51 o
   0  -2  10      532.90      564.66     15.26 o
   1  -2  10      156.07      152.73      8.36 o
   2  -2  10       97.52       84.43      7.27 o
   3  -2  10     1894.73     1892.93     34.06 o
   4  -2  10      581.57      590.04     16.47 o
   5  -2  10      940.08      982.51     20.06 o
   6  -2  10       95.56       80.37      7.78 o
   7  -2  10      132.04      139.03     20.12 o
   8  -2  10      439.55      399.14     14.62 o
   9  -2  10       45.88       37.57     11.62 o
  10  -2  10      198.55      241.74     29.41 o
  12  -2  10      224.81      207.23     30.40 o
 -13  -1  10       82.06       99.51     25.97 o
 -11  -1  10       69.84       59.93     26.89 o
 -10  -1  10      459.63      473.19     37.06 o
  -9  -1  10      167.35      170.25     20.16 o
  -8  -1  10       92.07       95.40     17.83 o
  -7  -1  10       71.97       81.13     10.39 o
  -6  -1  10      712.49      703.29     32.70 o
  -5  -1  10     1024.50     1022.14     29.21 o
  -4  -1  10        8.49       17.55      8.58 o
  -3  -1  10       16.71       13.52      8.92 o
  -2  -1  10     8448.09     8834.96    181.12 o
  -1  -1  10      153.93      172.37     11.68 o
   0  -1  10        8.72        5.02      4.49 o
   1  -1  10       19.23       15.86      3.79 o
   2  -1  10      349.39      309.76     10.34 o
   3  -1  10      238.56      251.61     14.64 o
   4  -1  10      306.72      318.13     17.15 o
   5  -1  10     1063.05     1076.91     58.04 o
   6  -1  10       12.58        7.33      8.69 o
   7  -1  10      538.95      521.42     16.76 o
   8  -1  10      713.09      720.98     19.30 o
   9  -1  10     1011.50     1017.28     34.72 o
  10  -1  10       88.25       82.03     19.77 o
  12  -1  10       93.59       94.63     24.10 o
 -13   0  10      699.25      779.56     50.30 o
 -11   0  10      222.42      238.25     27.75 o
 -10   0  10       36.46       30.19      9.94 o
  -9   0  10       32.82       35.77     11.22 o
  -8   0  10       40.11       54.16     11.20 o
  -7   0  10      234.56      236.91     13.68 o
  -6   0  10      510.76      475.50     17.99 o
  -5   0  10      371.27      372.78     17.96 o
  -4   0  10      794.43      811.94     24.46 o
  -3   0  10      622.49      683.15     20.19 o
  -2   0  10     8695.19     8888.36    269.57 o
  -1   0  10       59.36       75.55      7.81 o
   0   0  10      306.14      290.62     10.95 o
   1   0  10      559.15      484.22     17.05 o
   2   0  10      762.38      813.49     21.84 o
   3   0  10      985.96     1011.96     39.01 o
   4   0  10      306.76      310.54     12.29 o
   5   0  10     1940.02     1963.76     32.42 o
   6   0  10       52.58       63.04     10.05 o
   7   0  10      333.54      373.68     15.44 o
   8   0  10     1081.70     1132.06     27.01 o
   9   0  10      702.74      688.63     24.75 o
  11   0  10       20.39       25.07     25.89 o
 -13   1  10     1429.98     1605.68     70.82 o
 -11   1  10      149.54      123.12     13.11 o
 -10   1  10      267.20      279.34     18.22 o
  -9   1  10      731.14      732.26     41.89 o
  -8   1  10      732.79      740.74     40.68 o
  -7   1  10      808.22      789.37     35.19 o
  -6   1  10     2004.66     1991.85     39.80 o
  -5   1  10       11.33       22.07      7.64 o
  -4   1  10      222.42      223.76      7.76 o
  -3   1  10     2142.73     2128.83     24.26 o
  -2   1  10     3554.65     3496.45     98.79 o
  -1   1  10        3.93        8.82      4.10 o
   0   1  10       13.12       18.27     43.97 o
   1   1  10     2036.35     2028.00     65.41 o
   2   1  10        2.92       13.64      5.26 o
   3   1  10       11.38       12.95      4.89 o
   4   1  10      312.54      272.04     12.32 o
   5   1  10      106.11      102.71     16.16 o
   6   1  10      152.27      139.71     10.65 o
   7   1  10      113.89      110.03     12.40 o
   8   1  10     2380.43     2672.83     34.91 o
   9   1  10       13.41       24.28     10.28 o
  10   1  10      142.18      111.88     26.10 o
  11   1  10        0.83      128.57    102.47 o
 -14   2  10      551.83      537.90     40.18 o
 -13   2  10      203.79      250.63     38.91 o
 -12   2  10      135.09      111.06     16.80 o
 -11   2  10      143.62      134.07     15.90 o
 -10   2  10      516.12      511.93     21.90 o
  -9   2  10      856.17      804.00     28.44 o
  -8   2  10     1400.29     1396.02     32.17 o
  -7   2  10     2065.66     1892.00     39.59 o
  -6   2  10      258.19      260.47     16.53 o
  -5   2  10        5.09        2.73      5.98 o
  -4   2  10     3445.91     3356.89     49.03 o
  -3   2  10     1923.62     2017.05     49.97 o
  -2   2  10      890.55      885.66     22.65 o
  -1   2  10       37.08       53.90      8.28 o
   0   2  10       95.92      155.04      9.47 o
   1   2  10     1795.44     1783.67     24.10 o
   2   2  10      207.60      213.34     11.18 o
   3   2  10       86.68       98.04      8.51 o
   4   2  10       50.87       67.79      8.60 o
   5   2  10        2.58        8.95      7.85 o
   6   2  10       31.26       37.59     10.22 o
   7   2  10      243.31      232.42     14.71 o
   8   2  10      318.21      300.25     22.03 o
   9   2  10       20.33       21.26      9.69 o
  10   2  10        5.02       23.23      9.45 o
 -14   3  10       23.05      -15.16     18.80 o
 -13   3  10       76.75       57.96     16.21 o
 -12   3  10      294.51      254.81     27.13 o
 -11   3  10       30.84       15.96      7.72 o
 -10   3  10      226.65      264.64     29.17 o
  -9   3  10       16.02       26.11     10.35 o
  -8   3  10     1916.41     1963.06     41.92 o
  -7   3  10      448.54      436.61     23.65 o
  -6   3  10     1026.41      973.68     29.36 o
  -5   3  10     2062.32     2099.10     31.89 o
  -4   3  10       13.07       13.15      4.81 o
  -3   3  10      105.58      109.56      8.91 o
  -2   3  10      350.36      337.13     12.97 o
  -1   3  10       20.73       13.48      6.25 o
   0   3  10      165.65      151.77     11.19 o
   1   3  10     3129.30     3021.50     36.98 o
   2   3  10     1832.07     1916.48     30.57 o
   3   3  10      786.10      781.01     22.22 o
   4   3  10     1273.96     1270.44     23.24 o
   5   3  10      248.79      201.12     13.22 o
   6   3  10      298.37      308.34     15.37 o
   7   3  10      176.34      199.92     17.53 o
   8   3  10       77.66      125.00     24.54 o
   9   3  10      263.95      308.85     35.70 o
 -14   4  10       73.17       80.18     20.48 o
 -13   4  10       18.96       26.99     11.23 o
 -12   4  10        3.71       14.78     15.42 o
 -11   4  10        1.13       26.80     12.87 o
 -10   4  10     1023.80      967.58     35.32 o
  -9   4  10      184.41      194.21     24.80 o
  -8   4  10      833.58      899.69     27.54 o
  -7   4  10       81.41      114.31     16.21 o
  -6   4  10       19.90        8.53      6.26 o
  -5   4  10      115.41      130.02     10.04 o
  -4   4  10      180.90      172.44     10.49 o
  -3   4  10     1255.45     1343.55     40.59 o
  -2   4  10      226.59      268.83     13.74 o
  -1   4  10      751.57      841.35     35.43 o
   0   4  10     2691.69     2682.88     53.15 o
   1   4  10      587.48      501.80     19.14 o
   2   4  10      631.16      709.68     21.91 o
   3   4  10      100.29      108.19     10.64 o
   4   4  10     1208.50     1149.30     23.49 o
   5   4  10      433.87      417.80     16.11 o
   6   4  10        2.19        6.38      9.64 o
   7   4  10       34.26       37.37     19.25 o
   8   4  10       55.52       46.40     10.02 o
 -14   5  10       98.14       67.44     19.90 o
 -13   5  10        3.58        9.89     13.61 o
 -12   5  10       10.34       20.81     11.44 o
 -11   5  10       86.91       91.48     14.36 o
 -10   5  10      415.94      388.86     22.19 o
  -9   5  10     2115.13     2106.44     49.78 o
  -8   5  10       12.09       24.43     13.92 o
  -7   5  10       22.09       17.81     10.67 o
  -6   5  10        8.33       18.88     10.22 o
  -5   5  10      615.70      556.89     29.62 o
  -4   5  10     1537.59     1460.81     60.79 o
  -3   5  10      200.75      183.28     19.68 o
  -2   5  10      442.85      429.99     16.01 o
  -1   5  10       49.55       45.96      8.64 o
   0   5  10     1280.82     1290.86     27.83 o
   1   5  10      937.58      946.30     24.38 o
   2   5  10      793.66      795.98     21.45 o
   3   5  10      227.30      263.60     13.79 o
   4   5  10      854.60      903.10     21.28 o
   5   5  10      150.38      163.45     17.69 o
   7   5  10      322.72      400.80     34.54 o
 -13   6  10      538.28      578.51     37.97 o
 -12   6  10      146.50      177.98     23.56 o
 -11   6  10       21.15       17.60     15.75 o
 -10   6  10      127.73      134.20     34.29 o
  -9   6  10      247.04      248.63     18.22 o
  -8   6  10      309.98      302.78     20.44 o
  -7   6  10        2.71       16.82      5.87 o
  -6   6  10       12.99       11.06      8.11 o
  -5   6  10      994.93      990.45     24.98 o
  -4   6  10      572.78      575.63     19.69 o
  -3   6  10      827.67      800.46     22.35 o
  -2   6  10       33.05       18.87      6.70 o
  -1   6  10       96.54      112.26     10.71 o
   0   6  10       97.55       75.14      9.49 o
   1   6  10      888.88      911.97     40.53 o
   2   6  10      540.28      584.10     19.35 o
   3   6  10      266.66      252.14     16.67 o
   4   6  10        1.89       13.88      9.60 o
   7   6  10       11.91        7.58     18.01 o
 -13   7  10       23.36       12.71     16.88 o
 -10   7  10      119.57      125.58     15.62 o
  -9   7  10      273.66      240.94     19.71 o
  -8   7  10      238.29      256.04     21.97 o
  -7   7  10      827.71      827.98     41.40 o
  -6   7  10      912.39      832.31     21.52 o
  -5   7  10     1206.20     1318.38     24.81 o
  -4   7  10     1117.93     1159.35     23.79 o
  -3   7  10      169.99      165.28     13.97 o
  -2   7  10      807.13      793.14     22.11 o
  -1   7  10       23.26       15.95      8.83 o
   0   7  10      245.70      248.28     14.30 o
   1   7  10      141.70      133.08     13.20 o
   2   7  10      632.81      668.73     46.37 o
   3   7  10        6.80       18.06     10.44 o
   5   7  10      761.03      736.22     28.69 o
 -12   8  10        2.00       14.12      8.58 o
  -9   8  10      636.74      624.13     25.72 o
  -8   8  10       23.65       29.65      8.84 o
  -7   8  10       37.98       40.64     16.61 o
  -6   8  10     3204.81     3260.09     62.11 o
  -5   8  10      109.54      125.71     11.70 o
  -4   8  10      904.48      929.61     22.61 o
  -3   8  10      387.64      371.22     17.53 o
  -2   8  10      179.02      211.09     20.33 o
  -1   8  10        9.60        9.71      5.86 o
   0   8  10       31.34       33.63     13.74 o
   1   8  10      218.63      249.88     36.10 o
   2   8  10        9.89       18.47      9.23 o
   3   8  10       17.72       11.21     15.30 o
   4   8  10      399.64      410.91     23.08 o
 -12   9  10        0.37        3.32      9.34 o
 -11   9  10      107.02      155.02     17.87 o
  -9   9  10        3.85       30.05     12.21 o
  -8   9  10        7.81       21.85     15.26 o
  -7   9  10     1468.21     1477.55     56.34 o
  -6   9  10     1352.40     1319.29     29.88 o
  -5   9  10        5.47       15.91      6.58 o
  -4   9  10       22.67       28.47      9.32 o
  -3   9  10      721.38      730.10     22.88 o
  -2   9  10      221.08      218.79     17.83 o
  -1   9  10        5.05       16.55      8.93 o
   0   9  10      416.38      432.61     49.68 o
   1   9  10        5.96       21.98     10.44 o
   2   9  10      105.84      116.40     27.92 o
   3   9  10       95.81       85.74     17.92 o
 -11  10  10      270.09      243.55     21.92 o
 -10  10  10        3.45       21.46     10.11 o
  -9  10  10      231.55      243.72     20.39 o
  -8  10  10      379.43      315.61     31.82 o
  -7  10  10      385.02      447.85     33.28 o
  -6  10  10        4.20       25.38     12.67 o
  -5  10  10      285.26      242.32     28.46 o
  -4  10  10      140.95      129.43     16.18 o
  -3  10  10      277.75      259.76     33.19 o
  -2  10  10      248.42      187.68     27.76 o
  -1  10  10       87.49      103.19     20.21 o
   0  10  10      142.43      147.62     16.35 o
   1  10  10       70.57       76.42     28.12 o
  -9  11  10      113.21      126.58     21.43 o
  -8  11  10      672.15      699.00     29.37 o
  -7  11  10       47.15       25.45      9.58 o
  -6  11  10      203.77      223.35     17.07 o
  -5  11  10       40.38       20.70     10.58 o
  -4  11  10      300.23      259.39     23.28 o
  -3  11  10      641.40      688.63     30.53 o
  -2  11  10       12.52       17.85     10.24 o
  -1  11  10      698.79      753.22     31.99 o
   6 -16  11     1112.09     1181.81     54.00 o
   7 -16  11       16.59        4.93     18.27 o
   8 -16  11       26.50       32.22     19.42 o
   2 -15  11     2599.77     2778.05    489.77 o
   3 -15  11      421.03      451.61     36.25 o
   4 -15  11      132.83      133.46     24.74 o
   6 -15  11      272.00      250.30     30.67 o
   7 -15  11      222.66      202.71     27.95 o
   8 -15  11       13.78       44.80     15.52 o
   9 -15  11      117.07      134.97     33.18 o
  10 -15  11      257.59      252.07     32.04 o
   2 -14  11       25.42       44.74     17.20 o
   3 -14  11      749.93      810.22     37.80 o
   4 -14  11       15.66       13.63     10.44 o
   5 -14  11     1773.48     1732.02     43.70 o
   6 -14  11        6.32       31.81     11.11 o
   7 -14  11       26.49       28.68     16.88 o
   8 -14  11        6.22       14.83      8.60 o
   9 -14  11      155.02      151.38     22.80 o
  10 -14  11       78.70       44.76     32.16 o
  11 -14  11        2.04       20.48     18.37 o
   1 -13  11       39.45       41.90     13.02 o
   2 -13  11      121.05      122.07     19.59 o
   3 -13  11       53.68       87.45     18.33 o
   4 -13  11      104.38      104.24     11.98 o
   5 -13  11      873.15      896.21     49.47 o
   6 -13  11      317.67      318.01     17.37 o
   7 -13  11       26.18       12.65     14.02 o
   8 -13  11        2.66       11.72     14.76 o
   9 -13  11      227.24      273.73     66.97 o
  10 -13  11       22.97       34.49     14.08 o
  11 -13  11        4.20       32.96     23.86 o
  12 -13  11      176.46      160.06     20.74 o
  -4 -12  11       11.14       20.14     10.81 o
  -3 -12  11       35.69       34.69     18.63 o
   0 -12  11      896.26      961.94     33.77 o
   1 -12  11       99.55      101.87     16.37 o
   2 -12  11       10.14       10.12      8.24 o
   3 -12  11        4.15       16.36     14.02 o
   4 -12  11      268.09      256.19     15.86 o
   5 -12  11     1003.98     1004.56     28.76 o
   6 -12  11        7.21       13.48      4.84 o
   7 -12  11      175.40      162.42     14.41 o
   8 -12  11     2358.16     2466.97     41.45 o
   9 -12  11        3.58        9.77     13.72 o
  10 -12  11      229.42      181.26     24.32 o
  11 -12  11      121.34      142.10     18.67 o
  12 -12  11        7.11      167.13    154.54 o
  -5 -11  11       17.34       16.04      8.19 o
  -4 -11  11      266.95      284.52     28.54 o
  -3 -11  11      983.06     1023.19     37.89 o
  -2 -11  11      539.99      563.25     28.48 o
  -1 -11  11      917.13     1028.72     38.51 o
   0 -11  11        2.84       26.48     14.49 o
   1 -11  11       80.12       76.48     12.57 o
   2 -11  11       31.27       43.37     15.39 o
   3 -11  11      402.67      371.34     54.25 o
   4 -11  11      554.32      533.84     23.43 o
   5 -11  11      156.86      136.79     28.32 o
   6 -11  11     1679.90     1717.02     31.80 o
   7 -11  11      625.11      640.36     26.23 o
   8 -11  11     1061.43     1070.16     31.26 o
   9 -11  11      549.16      601.87     27.38 o
  10 -11  11       26.82       44.20     18.36 o
  11 -11  11        9.08       11.79     11.98 o
  12 -11  11        9.91       25.77     20.67 o
  -6 -10  11      152.98      161.60     25.22 o
  -5 -10  11      118.65      125.28     22.47 o
  -4 -10  11        9.31       16.53     15.34 o
  -3 -10  11     1989.01     2108.17     64.87 o
  -2 -10  11        9.71        8.37      4.64 o
  -1 -10  11      193.76      209.64     12.99 o
   0 -10  11        3.80       16.00      8.54 o
   1 -10  11      638.00      648.82     37.46 o
   2 -10  11      204.58      163.00     23.96 o
   3 -10  11      559.39      516.08     27.25 o
   4 -10  11     2427.17     2425.92     81.35 o
   5 -10  11      512.25      506.32     22.61 o
   6 -10  11      275.71      240.21     14.80 o
   7 -10  11     1080.69     1098.71     26.45 o
   8 -10  11      212.80      187.10     18.28 o
   9 -10  11       58.98       89.74     15.19 o
  10 -10  11      154.92      146.57     18.92 o
  11 -10  11        8.11       22.65     12.77 o
  13 -10  11       32.03        6.37      9.54 o
  -6  -9  11       14.66       23.19     15.56 o
  -5  -9  11        7.15       35.54     18.67 o
  -4  -9  11      548.29      573.58     30.11 o
  -3  -9  11      249.27      252.34     14.73 o
  -2  -9  11        2.73        8.00      5.39 o
  -1  -9  11      291.29      253.07     12.97 o
   0  -9  11      184.06      168.36     17.43 o
   1  -9  11       52.30       56.81     15.28 o
   2  -9  11       48.05       37.18     15.89 o
   3  -9  11     1235.71     1161.54     35.84 o
   4  -9  11       72.34       76.50     11.30 o
   5  -9  11       31.58       36.67     11.68 o
   6  -9  11      515.37      510.33     25.11 o
   7  -9  11      251.49      242.24     21.45 o
   8  -9  11      226.55      216.12     17.86 o
   9  -9  11      293.69      297.19     19.22 o
  10  -9  11      400.98      420.30     24.71 o
  11  -9  11      405.51      374.88     30.59 o
  13  -9  11      670.12      639.48     42.82 o
  -9  -8  11      649.20      655.42     42.38 o
  -7  -8  11       63.55       53.35     22.08 o
  -6  -8  11        3.35        8.45     11.29 o
  -5  -8  11      353.98      464.18     29.96 o
  -4  -8  11      190.18      180.69     13.15 o
  -3  -8  11     1523.37     1636.63     72.35 o
  -2  -8  11        5.84       10.64      9.39 o
  -1  -8  11     2230.48     2270.65     35.67 o
   0  -8  11        3.32        9.20      4.48 o
   1  -8  11      781.10      722.71     20.74 o
   2  -8  11     2878.34     2792.31     41.10 o
   3  -8  11      364.37      350.98     36.32 o
   4  -8  11      661.02      601.19     61.27 o
   5  -8  11      238.87      217.11     14.27 o
   6  -8  11       26.52       36.91     11.58 o
   7  -8  11      325.40      325.70     16.92 o
   8  -8  11      132.63      119.15     14.34 o
   9  -8  11     1452.25     1446.51     47.60 o
  10  -8  11       96.25      122.91     23.77 o
  11  -8  11      458.47      490.31     24.11 o
  13  -8  11      250.19      282.18     28.84 o
 -10  -7  11       92.85       91.63     28.16 o
  -8  -7  11     1178.91     1290.19     52.58 o
  -7  -7  11      441.41      425.04     37.55 o
  -6  -7  11      413.61      445.66     31.25 o
  -5  -7  11       57.36       58.63     14.27 o
  -4  -7  11      793.73      895.97     25.65 o
  -3  -7  11       69.69       70.47     16.30 o
  -2  -7  11      902.76      868.23     24.26 o
  -1  -7  11      174.30      190.38     11.62 o
   0  -7  11     4333.93     4536.10     49.19 o
   1  -7  11     4908.75     4609.57     61.20 o
   2  -7  11     8681.05     8862.03     52.29 o
   3  -7  11     3534.18     3441.96     40.84 o
   4  -7  11       61.91       61.28     14.62 o
   5  -7  11      268.35      246.84     14.29 o
   6  -7  11       48.01       44.84     13.13 o
   7  -7  11      812.10      829.40     27.47 o
   8  -7  11      203.20      213.94     20.92 o
   9  -7  11     1360.64     1338.94     37.63 o
  10  -7  11      182.13      197.90     18.78 o
  11  -7  11       17.03       13.44     14.44 o
  13  -7  11       43.07       51.40     16.64 o
 -10  -6  11        1.66       25.16     13.04 o
  -8  -6  11      167.70      193.43     25.11 o
  -7  -6  11      332.83      331.64     26.63 o
  -6  -6  11      511.45      567.99     31.42 o
  -5  -6  11      343.14      375.72     20.44 o
  -4  -6  11       23.58       30.12      9.80 o
  -3  -6  11      248.63      227.00     13.21 o
  -2  -6  11     1198.04     1181.90     49.09 o
  -1  -6  11     2419.12     2552.32     32.44 o
   0  -6  11      662.74      609.12     17.73 o
   1  -6  11     4632.75     4548.32     32.85 o
   2  -6  11        2.96       13.62      5.01 o
   3  -6  11      402.98      370.01     14.99 o
   4  -6  11      632.13      598.30     20.09 o
   5  -6  11       20.21       34.04     12.12 o
   6  -6  11      443.84      434.96     18.79 o
   7  -6  11      851.69      806.17     26.40 o
   8  -6  11      535.78      528.54     23.30 o
   9  -6  11      267.17      272.60     19.51 o
  10  -6  11      100.66      117.42     21.17 o
  11  -6  11      297.95      256.89     21.24 o
  13  -6  11       65.73       38.06     18.52 o
 -11  -5  11       48.72       30.68     14.90 o
  -9  -5  11      312.69      285.60     28.81 o
  -8  -5  11       53.29       38.95     14.32 o
  -7  -5  11       78.86      100.23     17.95 o
  -6  -5  11      761.08      782.16     25.52 o
  -5  -5  11      997.06     1049.94     31.86 o
  -4  -5  11      241.01      210.67     12.86 o
  -3  -5  11      820.97      790.20     23.45 o
  -2  -5  11      407.26      330.24     19.74 o
  -1  -5  11     1158.47     1240.74     31.26 o
   0  -5  11     1836.40     1776.16     63.07 o
   1  -5  11      654.06      617.71     13.65 o
   2  -5  11      408.99      426.69     11.40 o
   3  -5  11        3.28       11.11      4.12 o
   4  -5  11       25.69       28.18      8.37 o
   5  -5  11     2161.14     2303.73     39.07 o
   6  -5  11      394.77      403.54     31.93 o
   7  -5  11      304.40      294.88     16.23 o
   8  -5  11       13.72       16.36      9.95 o
   9  -5  11      632.06      605.11     24.30 o
  10  -5  11       10.82       25.12     13.67 o
  11  -5  11       87.17       28.56     14.41 o
  12  -5  11      631.77      662.09     40.76 o
 -12  -4  11       74.10       78.69     25.69 o
 -11  -4  11      142.53      148.93     26.45 o
  -9  -4  11       46.94       44.71     17.40 o
  -8  -4  11       41.14       50.36     24.85 o
  -7  -4  11      100.43       99.13     12.73 o
  -6  -4  11      443.65      506.68     31.52 o
  -5  -4  11      443.75      464.59     38.34 o
  -4  -4  11      869.14      812.22     50.23 o
  -3  -4  11      140.09      209.54     13.81 o
  -2  -4  11      152.62      178.27     15.22 o
  -1  -4  11     1647.30     1600.05     30.63 o
   0  -4  11       51.10       51.04      7.96 o
   1  -4  11      397.00      394.53     13.21 o
   2  -4  11     2480.78     2434.51     40.79 o
   3  -4  11      991.91      999.40     33.92 o
   4  -4  11      306.76      281.47     11.26 o
   5  -4  11      980.93     1020.38     89.73 o
   6  -4  11       99.98       94.94     12.07 o
   7  -4  11      815.20      795.48     36.54 o
   8  -4  11      277.48      276.26     19.96 o
   9  -4  11        3.32       11.06      8.18 o
  10  -4  11      542.17      526.05     23.97 o
  11  -4  11      738.93      762.54     40.98 o
  12  -4  11      730.78      759.71     39.83 o
 -12  -3  11       11.75       45.15     33.04 o
 -10  -3  11       31.20       38.38     25.62 o
  -9  -3  11       78.75       89.46     20.79 o
  -8  -3  11       10.70       10.61     11.53 o
  -7  -3  11        5.63       18.87      8.78 o
  -6  -3  11     1619.83     1579.67     29.44 o
  -5  -3  11      422.12      393.55     19.92 o
  -4  -3  11     2520.37     2459.75     33.86 o
  -3  -3  11     4493.60     4667.93     90.91 o
  -2  -3  11       72.94       76.08      9.59 o
  -1  -3  11      434.21      364.14     25.49 o
   0  -3  11      165.27      180.95      7.17 o
   1  -3  11     3345.75     3399.76     70.13 o
   2  -3  11      392.89      417.40     25.99 o
   3  -3  11     1321.80     1310.70     32.17 o
   4  -3  11     7150.50     7539.55    121.98 o
   5  -3  11      502.28      476.80     18.93 o
   6  -3  11      814.17      911.57     57.34 o
   7  -3  11       62.33       67.47     12.12 o
   8  -3  11       32.39       35.98     12.42 o
   9  -3  11       29.15       30.68     10.28 o
  10  -3  11       24.61       24.27      9.81 o
  12  -3  11        1.97       -4.28     17.22 o
 -12  -2  11      198.14      191.35     32.89 o
 -10  -2  11        0.22       12.05     10.81 o
  -9  -2  11      114.60       90.37     28.24 o
  -8  -2  11       75.55       70.02     10.75 o
  -7  -2  11     1276.48     1273.57     34.08 o
  -6  -2  11     1188.14     1215.36     35.97 o
  -5  -2  11     3399.57     3389.43     44.32 o
  -4  -2  11      651.74      687.16     21.58 o
  -3  -2  11      375.04      368.91     16.63 o
  -2  -2  11        3.51       14.63      7.63 o
  -1  -2  11      272.06      230.43      9.01 o
   0  -2  11      573.99      590.93     13.77 o
   1  -2  11     2345.57     2329.20     64.37 o
   2  -2  11       34.43       52.33      7.03 o
   3  -2  11     1026.56     1049.23     22.92 o
   4  -2  11     1281.97     1262.03     48.89 o
   5  -2  11        0.16       -0.40      4.54 o
   6  -2  11       48.77       39.32      9.02 o
   7  -2  11      500.87      458.54     21.76 o
   8  -2  11        4.34       27.69     12.53 o
   9  -2  11       13.44       15.90      7.73 o
  10  -2  11      975.06     1055.10     36.67 o
 -13  -1  11        1.89       57.44     28.39 o
 -12  -1  11      129.06      118.14     26.44 o
 -10  -1  11      195.53      178.49     36.83 o
  -9  -1  11       57.18       61.30     24.16 o
  -8  -1  11        1.22       17.12      7.10 o
  -7  -1  11     1807.58     1932.15     47.69 o
  -6  -1  11        0.44        9.31      8.40 o
  -5  -1  11      759.85      810.86     25.84 o
  -4  -1  11     1515.80     1424.39     35.74 o
  -3  -1  11       10.12       27.38     15.85 o
  -2  -1  11       58.14       66.91     11.87 o
  -1  -1  11     7437.28     7625.44    159.86 o
   0  -1  11     1601.96     1616.58     34.26 o
   1  -1  11       14.57       18.58      7.17 o
   2  -1  11      147.03      136.39      9.06 o
   3  -1  11     3291.22     3550.75     92.93 o
   4  -1  11      699.58      656.12     18.52 o
   5  -1  11        1.82       15.39      9.69 o
   6  -1  11     1208.77     1292.02     50.97 o
   7  -1  11     1037.10     1051.21     22.40 o
   8  -1  11      898.24      917.02     36.22 o
   9  -1  11      566.61      610.12     24.62 o
  11  -1  11       93.52      108.17     21.71 o
 -13   0  11       14.26       59.00     23.10 o
 -12   0  11      510.95      499.25     36.07 o
 -10   0  11      108.22      117.86     28.97 o
  -9   0  11       18.26       16.94      8.82 o
  -8   0  11      382.88      413.57     21.84 o
  -7   0  11        3.27       19.39      6.92 o
  -6   0  11        2.69       15.51      7.02 o
  -5   0  11      177.79      173.40     17.82 o
  -4   0  11      374.39      330.78     21.09 o
  -3   0  11      344.95      296.69     15.45 o
  -2   0  11      789.48      831.71     17.33 o
  -1   0  11     5347.68     5354.41    124.13 o
   0   0  11     1231.42     1219.44     35.66 o
   1   0  11      168.73      185.80     10.14 o
   2   0  11     4891.89     5171.90     78.69 o
   3   0  11       32.25       33.63      8.17 o
   4   0  11      198.05      168.54     10.48 o
   5   0  11      400.33      385.84     15.33 o
   6   0  11      169.98      167.93     11.65 o
   7   0  11     1588.21     1651.72     36.67 o
   8   0  11        9.75       10.17      7.72 o
 -13   1  11      129.36      125.82     24.51 o
 -11   1  11      382.63      331.17     22.45 o
 -10   1  11       19.73       11.18      8.67 o
  -9   1  11      551.92      569.12     24.30 o
  -8   1  11      937.40      889.20     46.33 o
  -7   1  11      265.84      275.90     19.38 o
  -6   1  11      140.77      123.45     18.96 o
  -5   1  11      298.42      332.78     24.54 o
  -4   1  11     2496.84     2548.44     40.63 o
  -3   1  11      228.35      200.37      9.69 o
  -2   1  11     1316.52     1336.54     26.41 o
  -1   1  11      786.73      699.36     20.09 o
   0   1  11     4436.74     4552.87     82.72 o
   1   1  11      760.92      727.12     19.50 o
   2   1  11      155.55      151.14     12.47 o
   3   1  11      773.43      728.77     22.21 o
   4   1  11      888.69      849.30     21.88 o
   5   1  11      687.82      691.85     19.07 o
   6   1  11        1.99        7.14      5.29 o
   7   1  11      566.43      557.32     19.15 o
   8   1  11      343.39      356.61     26.87 o
   9   1  11      143.50      105.25     19.14 o
  10   1  11        2.30        8.82     11.06 o
 -13   2  11      221.50      198.89     35.60 o
 -12   2  11       75.15       34.73     11.39 o
 -11   2  11      248.47      232.66     25.35 o
 -10   2  11        3.33        7.03      7.46 o
  -9   2  11     2263.28     2310.30     83.91 o
  -8   2  11       92.41      114.55     30.10 o
  -7   2  11        7.39        8.26     13.27 o
  -6   2  11        8.51       25.45     10.71 o
  -5   2  11      851.52      822.63     44.67 o
  -4   2  11      344.34      422.69     22.51 o
  -3   2  11      708.03      715.03     27.02 o
  -2   2  11      335.15      363.74     13.82 o
  -1   2  11      923.80      973.72     32.96 o
   0   2  11      261.92      271.81     18.32 o
   1   2  11      169.66      163.45     11.76 o
   2   2  11      282.68      258.04     15.41 o
   3   2  11       19.42       15.88      4.00 o
   4   2  11      131.39      153.61     13.68 o
   5   2  11      113.27      119.02     11.66 o
   6   2  11      285.52      285.89     15.03 o
   7   2  11        6.89       21.98      8.25 o
   8   2  11      293.83      316.95     35.12 o
   9   2  11      257.57      263.97     22.94 o
 -13   3  11      510.65      489.86     39.10 o
 -12   3  11      188.74      206.54     39.68 o
 -11   3  11      711.68      745.35     36.54 o
 -10   3  11       38.26       33.94     11.81 o
  -9   3  11     1205.33     1238.27     36.42 o
  -8   3  11        5.72       16.11      8.59 o
  -7   3  11        3.39        6.38     17.13 o
  -6   3  11      128.02      123.33     20.44 o
  -5   3  11      230.68      170.25     21.96 o
  -4   3  11      232.81      196.91     11.18 o
  -3   3  11      596.95      594.53     16.81 o
  -2   3  11      474.73      449.02     22.07 o
  -1   3  11      276.19      253.14     12.52 o
   0   3  11        1.79        7.20      4.95 o
   1   3  11       20.01       22.81      8.11 o
   2   3  11     3517.66     3503.13     44.75 o
   3   3  11      940.94      880.15     21.62 o
   4   3  11      131.54      130.04     11.84 o
   5   3  11       94.48       92.76     11.59 o
   6   3  11      106.98      103.30     14.77 o
   7   3  11        0.41       -7.58      9.91 o
   8   3  11      167.76      153.50     21.72 o
 -13   4  11       72.07       49.37     10.08 o
 -12   4  11       21.14       38.04     21.21 o
 -11   4  11      150.92      144.69     27.12 o
 -10   4  11       49.18       71.82     15.31 o
  -9   4  11      612.00      589.32     24.15 o
  -8   4  11      474.86      504.45     23.08 o
  -7   4  11      978.59      973.40     84.56 o
  -6   4  11      161.36      170.23     16.86 o
  -5   4  11      482.54      457.17     49.41 o
  -4   4  11     1187.86     1228.38     29.32 o
  -3   4  11     1021.65     1029.95     34.06 o
  -2   4  11      428.69      433.38     15.61 o
  -1   4  11      549.63      596.94     20.61 o
   0   4  11        3.31       12.61     17.42 o
   1   4  11     3517.24     3573.56     51.14 o
   2   4  11       79.01       87.90      9.84 o
   3   4  11      905.32      909.35     24.06 o
   4   4  11      167.98      184.90     13.72 o
   5   4  11       24.59       13.08      9.24 o
   6   4  11      198.21      186.76     16.83 o
   7   4  11        1.25      -13.43     15.13 o
   8   4  11     1076.33     1162.77     37.57 o
 -13   5  11       39.69       44.26     21.05 o
 -12   5  11       14.68       39.85     16.92 o
 -11   5  11       29.63       19.27     17.92 o
 -10   5  11      185.52      205.26     20.96 o
  -9   5  11      153.37      145.31     16.25 o
  -8   5  11     1004.47      913.79     29.80 o
  -7   5  11        6.73       12.74     10.29 o
  -6   5  11     1058.06     1054.53     48.67 o
  -5   5  11      321.81      325.55     14.37 o
  -4   5  11      225.04      245.88     16.54 o
  -3   5  11       63.84       64.69      8.55 o
  -2   5  11      274.59      241.94     13.38 o
  -1   5  11     1138.42     1109.42     21.69 o
   0   5  11      894.54      885.28     40.74 o
   1   5  11      367.37      355.29     16.49 o
   2   5  11        2.30       12.62      7.02 o
   3   5  11        2.30       18.29      7.93 o
   4   5  11      134.29      124.20     13.06 o
   5   5  11      130.83      114.26     15.36 o
   7   5  11      474.77      497.29     26.37 o
 -13   6  11      300.08      343.27     41.58 o
 -12   6  11      202.32      211.96     32.46 o
 -10   6  11      303.02      286.54     24.06 o
  -9   6  11        0.85       14.17     18.66 o
  -8   6  11      174.22      170.53     16.59 o
  -7   6  11      318.64      273.40     18.65 o
  -6   6  11      219.48      231.32     24.10 o
  -5   6  11       65.11       74.28     13.31 o
  -4   6  11      105.73      108.35     12.86 o
  -3   6  11      333.39      333.71     21.57 o
  -2   6  11       82.65      107.31     10.66 o
  -1   6  11      108.63      102.56     10.28 o
   0   6  11      755.66      735.47     21.73 o
   1   6  11        0.13       10.03      6.26 o
   2   6  11      135.73      139.02     21.95 o
   3   6  11       58.93       48.05      8.46 o
   4   6  11      192.32      203.53     30.31 o
   5   6  11      202.47      139.89     34.65 o
   6   6  11      490.32      509.83     33.12 o
 -12   7  11      650.76      669.79     59.19 o
 -11   7  11      132.09      108.30     24.39 o
 -10   7  11        4.46       15.02     10.49 o
  -9   7  11        3.24       18.82     14.78 o
  -8   7  11        1.12       18.79      9.19 o
  -7   7  11      370.88      388.55     21.39 o
  -6   7  11       96.01       81.46     11.34 o
  -5   7  11      512.54      510.90     31.86 o
  -4   7  11      510.30      503.68     27.34 o
  -3   7  11      656.57      684.97     26.17 o
  -2   7  11      108.25      100.55     17.49 o
  -1   7  11      607.63      538.45     18.65 o
   0   7  11       30.56       24.01      8.10 o
   1   7  11      145.95      150.54     13.73 o
   2   7  11      185.61      190.69     27.33 o
   4   7  11      137.01      118.51     31.51 o
 -11   8  11      192.50      253.90     21.81 o
 -10   8  11        0.56       22.61     13.97 o
  -6   8  11      264.20      226.57     23.19 o
  -5   8  11     2229.97     2288.94     63.48 o
  -4   8  11      154.59      139.36     14.31 o
  -3   8  11      341.97      342.77     27.43 o
  -2   8  11      243.41      225.58     15.23 o
  -1   8  11      142.60      123.99     16.84 o
   0   8  11       13.48       19.29      6.46 o
   1   8  11        1.36        6.53     12.01 o
   2   8  11      181.36      165.52     16.24 o
   3   8  11      167.07      186.93     18.13 o
 -11   9  11      107.92      154.64     75.98 o
 -10   9  11      127.97      125.14     20.61 o
  -9   9  11       40.08       27.09     17.44 o
  -8   9  11      135.12      145.65     23.94 o
  -6   9  11      193.85      157.70     20.82 o
  -5   9  11      368.25      351.60     20.47 o
  -4   9  11      656.94      633.03     38.44 o
  -3   9  11       71.63       42.50     21.04 o
  -2   9  11      323.88      343.15     31.25 o
  -1   9  11       43.14       37.92     13.49 o
   0   9  11       23.50       39.04     19.85 o
   1   9  11        7.14       17.77     13.50 o
  -9  10  11       15.94       27.35     13.50 o
  -8  10  11      156.34      165.13     23.97 o
  -7  10  11      111.56      151.72     20.70 o
  -6  10  11       58.03       62.07     11.47 o
  -5  10  11       67.82       88.40     13.59 o
  -4  10  11        2.11       10.09      8.62 o
  -3  10  11        0.04       23.04      9.32 o
  -2  10  11      484.25      491.37     48.70 o
  -1  10  11      106.83      155.86     38.80 o
  -6  11  11        8.94       13.40     10.42 o
  -5  11  11       29.31       21.14      8.80 o
   5 -16  12      347.29      336.59     35.32 o
   6 -16  12       85.42      102.80     23.39 o
   2 -15  12      197.58      183.37     27.40 o
   3 -15  12      218.31      224.00     29.11 o
   7 -15  12       55.71       65.68     26.62 o
   8 -15  12       15.03        2.39      9.87 o
   9 -15  12       70.28       46.47     15.85 o
   1 -14  12      181.37      154.36     20.42 o
   7 -14  12        0.52       -7.47     13.72 o
   8 -14  12        9.01        3.44      6.47 o
   9 -14  12        7.57       16.00     14.73 o
  10 -14  12      217.87      216.61     38.45 o
   0 -13  12      221.25      206.29     21.59 o
   1 -13  12       83.81       79.48     18.46 o
   2 -13  12       36.26       17.93     16.43 o
   3 -13  12      872.13      873.12     39.62 o
   4 -13  12      118.49      118.20     19.94 o
   5 -13  12       51.84       90.28     18.92 o
   6 -13  12      239.23      237.07     16.91 o
   7 -13  12        2.42       20.07     11.94 o
   8 -13  12        6.85       18.57      9.35 o
   9 -13  12        5.02      -10.20     15.01 o
  10 -13  12      194.83      172.67     19.33 o
  11 -13  12      197.70      197.74     32.37 o
   0 -12  12       18.99       21.43     10.64 o
   1 -12  12      209.30      182.38     20.45 o
   2 -12  12      526.69      513.88     31.83 o
   3 -12  12      831.16      825.98     37.93 o
   4 -12  12      392.72      374.46     29.12 o
   5 -12  12        5.30       12.57     13.83 o
   6 -12  12       11.90       10.51      4.35 o
   7 -12  12      709.60      698.12     41.51 o
   8 -12  12      159.51      144.40     19.11 o
   9 -12  12      142.91      134.40     21.70 o
  10 -12  12      376.21      382.61     41.21 o
  -5 -11  12      223.27      207.95     22.24 o
  -4 -11  12      402.90      357.85     25.09 o
  -3 -11  12        0.26       -1.91     13.47 o
  -1 -11  12       19.67        9.67      4.96 o
   0 -11  12       67.34       75.17     13.71 o
   1 -11  12      103.53       92.55     17.20 o
   2 -11  12      588.18      597.92     32.54 o
   3 -11  12      297.41      337.23     37.09 o
   4 -11  12        0.95       35.15     16.61 o
   5 -11  12      865.95      873.73     64.87 o
   6 -11  12      390.04      379.05     35.10 o
   7 -11  12      289.42      274.78     45.41 o
   8 -11  12      334.69      314.04     20.31 o
   9 -11  12      218.70      201.59     23.23 o
  10 -11  12       96.54      105.22     29.41 o
  11 -11  12       12.42       18.97     13.27 o
  12 -11  12      137.36      133.99     25.73 o
  -5 -10  12       63.38       48.11     20.22 o
  -4 -10  12      643.07      584.61     37.47 o
  -3 -10  12      502.63      504.02     27.95 o
  -2 -10  12     1275.95     1335.30     43.64 o
  -1 -10  12      140.86       97.74     17.96 o
   0 -10  12        2.99        7.57      7.74 o
   1 -10  12      131.93      142.42     19.11 o
   2 -10  12      481.11      486.78     36.08 o
   3 -10  12       11.83       11.75     15.21 o
   4 -10  12      750.38      778.45     34.87 o
   5 -10  12      706.68      627.95     44.98 o
   6 -10  12       66.91       60.30      9.41 o
   7 -10  12      153.79      150.76     13.64 o
   8 -10  12      562.82      569.31     25.40 o
   9 -10  12      871.44      910.70     31.31 o
  10 -10  12      454.66      415.62     31.46 o
  11 -10  12        1.05       -9.06     16.76 o
  12 -10  12       75.83      100.22     26.37 o
  -8  -9  12       46.36       29.39     18.80 o
  -6  -9  12      102.33       84.12     19.48 o
  -5  -9  12       13.44       19.02     15.42 o
  -4  -9  12       57.15       50.68     11.56 o
  -3  -9  12      853.65      900.71     43.03 o
  -2  -9  12      112.61      147.63     11.14 o
  -1  -9  12       56.32       57.07      7.95 o
   0  -9  12      392.68      422.47     27.21 o
   1  -9  12      274.73      292.07     25.90 o
   2  -9  12      813.17      936.68     42.26 o
   3  -9  12        7.70       22.31     12.87 o
   4  -9  12      309.61      282.15     41.83 o
   5  -9  12      820.10      771.39     39.99 o
   6  -9  12       48.08       46.22     10.34 o
   7  -9  12      199.95      227.41     17.13 o
   8  -9  12     3172.74     3408.10     61.82 o
   9  -9  12        0.18       18.62      7.20 o
  10  -9  12      348.72      350.91     31.72 o
  11  -9  12      230.80      245.58     27.80 o
  12  -9  12      271.58      262.36     32.58 o
  -9  -8  12      408.54      387.65     38.69 o
  -7  -8  12        3.04       14.30      9.78 o
  -6  -8  12      167.04      159.58     25.92 o
  -5  -8  12       33.42       57.20     19.16 o
  -4  -8  12      212.77      203.30     12.99 o
  -3  -8  12       76.04       86.50     10.33 o
  -2  -8  12     1651.94     1658.02     66.11 o
  -1  -8  12     1388.62     1407.42     30.28 o
   0  -8  12        4.20        1.50      6.95 o
   1  -8  12      913.06      952.28     45.05 o
   2  -8  12       43.24       48.38     15.96 o
   3  -8  12       41.44       46.74     10.27 o
   4  -8  12        2.18        4.17      8.68 o
   5  -8  12      112.29      110.80     12.96 o
   6  -8  12      459.49      475.24     19.62 o
   7  -8  12      965.28      976.66     26.81 o
   8  -8  12      947.77      942.15     31.54 o
   9  -8  12       57.14       42.20     18.91 o
  10  -8  12       49.07       59.17     19.21 o
  11  -8  12      759.01      766.15     56.76 o
  12  -8  12      178.87      193.80     39.69 o
  -9  -7  12       21.11       34.09     19.24 o
  -7  -7  12      147.90      157.13     23.74 o
  -6  -7  12      246.84      300.86     30.00 o
  -5  -7  12      388.01      394.44     20.83 o
  -4  -7  12       19.47       39.65     16.14 o
  -3  -7  12     1245.55     1318.75     33.28 o
  -2  -7  12       69.16       64.14      9.75 o
  -1  -7  12     1034.92     1059.80     31.07 o
   0  -7  12     3092.18     3401.17     62.74 o
   1  -7  12        5.58       19.84      8.08 o
   2  -7  12     1928.31     1885.37     52.18 o
   3  -7  12        8.83        5.58      7.01 o
   4  -7  12      106.97       86.24      9.89 o
   5  -7  12       42.85       43.01     15.78 o
   6  -7  12      218.96      202.34     48.32 o
   7  -7  12      905.53      883.48     34.65 o
   8  -7  12        8.84        5.35      7.02 o
   9  -7  12      165.55      162.97     16.78 o
  10  -7  12       56.50       44.41     12.08 o
  11  -7  12     1468.49     1523.39     72.12 o
 -10  -6  12      433.20      408.09     34.60 o
  -8  -6  12      614.34      710.97     36.74 o
  -7  -6  12      150.73      167.29     24.64 o
  -6  -6  12      103.35      109.35     20.16 o
  -5  -6  12      229.77      266.75     17.28 o
  -4  -6  12      350.31      376.94     27.77 o
  -3  -6  12      218.15      214.13     14.55 o
  -2  -6  12     1303.71     1277.78     35.42 o
  -1  -6  12      746.74      828.71     20.79 o
   0  -6  12       61.19       67.07     14.91 o
   1  -6  12       14.03        6.54      6.97 o
   2  -6  12      672.73      592.77     32.21 o
   3  -6  12      372.40      363.17     14.66 o
   4  -6  12       67.22       84.81     10.20 o
   5  -6  12       92.37      139.77     33.62 o
   6  -6  12     1510.43     1520.74     31.39 o
   7  -6  12      770.75      745.23     25.15 o
   8  -6  12        9.04       24.28     10.32 o
   9  -6  12      104.36      106.03     22.75 o
  10  -6  12      113.67      124.46     29.69 o
  12  -6  12       58.06       47.45     17.99 o
 -11  -5  12      308.97      281.96     31.28 o
 -10  -5  12       45.79       73.82     17.92 o
  -8  -5  12       40.18       36.90      9.73 o
  -7  -5  12        9.50        7.28      7.93 o
  -6  -5  12     1349.73     1380.00     29.15 o
  -5  -5  12     3004.97     3045.62     63.09 o
  -4  -5  12     1115.26     1156.27     33.93 o
  -3  -5  12      398.56      408.04     18.58 o
  -2  -5  12      234.95      220.51     14.24 o
  -1  -5  12        4.16        6.24      7.02 o
   0  -5  12      335.93      333.50     23.42 o
   1  -5  12     1405.01     1485.48     46.44 o
   2  -5  12     5649.28     5412.86    193.38 o
   3  -5  12      287.41      297.24     14.11 o
   4  -5  12     1362.73     1324.22     44.43 o
   5  -5  12     1336.76     1370.79     39.01 o
   6  -5  12     1192.64     1263.74     27.46 o
   7  -5  12     1408.07     1385.75     55.23 o
   8  -5  12        7.46       20.51     11.50 o
   9  -5  12      322.41      318.91     19.99 o
  10  -5  12      145.48      124.77     16.29 o
  12  -5  12       38.80       25.75     16.03 o
 -11  -4  12        1.92       17.74     16.69 o
  -9  -4  12       86.42       94.15     24.42 o
  -8  -4  12      710.59      664.65     35.74 o
  -7  -4  12      629.60      663.63     47.86 o
  -6  -4  12      621.54      577.97     21.12 o
  -5  -4  12     5855.59     5982.92     63.28 o
  -4  -4  12      167.01      212.26     14.15 o
  -3  -4  12       14.48       12.83      8.09 o
  -2  -4  12     1044.06     1005.31     50.90 o
  -1  -4  12      671.40      710.70     22.91 o
   0  -4  12      567.67      586.64     19.96 o
   1  -4  12      587.47      588.08     40.81 o
   2  -4  12     2658.77     2607.41     46.52 o
   3  -4  12      580.80      577.50     30.10 o
   4  -4  12        3.84        3.43      6.15 o
   5  -4  12     3586.37     3730.54     48.76 o
   6  -4  12     1561.70     1627.13     39.82 o
   7  -4  12       13.09       27.87     17.60 o
   8  -4  12      345.36      340.89     23.09 o
   9  -4  12      126.12      137.62     15.20 o
  10  -4  12     1492.46     1528.23     45.06 o
  11  -4  12      209.77      196.84     22.58 o
 -11  -3  12        0.35       12.87     14.46 o
 -10  -3  12        4.47       28.40     10.15 o
  -9  -3  12     1186.11     1204.36     47.34 o
  -8  -3  12       11.63       12.33      5.95 o
  -7  -3  12     1147.73     1139.15     31.23 o
  -6  -3  12     3156.86     3252.90     48.39 o
  -5  -3  12      388.48      368.00     25.07 o
  -4  -3  12      115.20      140.32     12.49 o
  -3  -3  12      107.50      104.21     11.71 o
  -2  -3  12      459.27      384.83     16.51 o
  -1  -3  12       24.47       19.75      7.85 o
   0  -3  12      688.28      659.63     23.46 o
   1  -3  12     1934.94     2011.04     42.82 o
   2  -3  12      543.70      549.47     33.66 o
   3  -3  12       24.59       17.03      8.10 o
   4  -3  12       67.25       60.15      7.12 o
   5  -3  12     2749.88     2806.70    167.83 o
   6  -3  12      211.24      243.78     18.03 o
   7  -3  12       10.66       17.22      9.21 o
   8  -3  12      296.27      290.74     18.93 o
   9  -3  12        4.19       10.16      7.67 o
  10  -3  12      801.47      831.29     44.37 o
  11  -3  12       36.03       23.54      9.73 o
 -12  -2  12      201.53      184.86     38.31 o
  -9  -2  12       23.05       11.29      7.06 o
  -8  -2  12      710.54      743.09     26.28 o
  -7  -2  12     1122.59     1072.29     28.67 o
  -6  -2  12     1091.28     1106.37     33.30 o
  -5  -2  12      754.30      743.80     28.41 o
  -4  -2  12      550.03      545.46     22.05 o
  -3  -2  12       90.00       85.46     10.02 o
  -2  -2  12     2900.28     3029.47     89.63 o
  -1  -2  12       13.14       23.93      9.04 o
   0  -2  12      587.10      634.40     22.60 o
   1  -2  12      179.02      195.31     10.06 o
   2  -2  12      264.15      301.27     12.05 o
   3  -2  12      693.59      687.93     22.58 o
   4  -2  12      449.97      429.80     33.94 o
   5  -2  12      989.92     1008.75     22.77 o
   6  -2  12       48.49       61.42     10.36 o
   7  -2  12       40.53       52.82     16.80 o
   8  -2  12      212.37      217.37     17.57 o
   9  -2  12      255.06      244.09     19.26 o
  10  -2  12        9.24       17.53      9.29 o
  11  -2  12       10.88       31.58     19.48 o
 -12  -1  12      450.25      454.85     42.16 o
 -11  -1  12       12.25       28.86     18.57 o
 -10  -1  12       78.55       82.82     21.22 o
  -9  -1  12     2246.76     2160.56     43.88 o
  -8  -1  12        2.44       10.54      6.43 o
  -7  -1  12      233.77      264.89     22.27 o
  -6  -1  12       69.41       69.15     12.51 o
  -5  -1  12      128.54      119.21     15.50 o
  -4  -1  12       14.17       17.10      8.61 o
  -3  -1  12       39.16       77.30     16.75 o
  -2  -1  12     5611.69     5637.59    213.62 o
  -1  -1  12      180.85      177.80     13.84 o
   0  -1  12      250.60      204.98     18.02 o
   1  -1  12      665.24      666.29     25.70 o
   2  -1  12      130.22      126.04      9.04 o
   3  -1  12      984.12      999.88     24.90 o
   4  -1  12      214.33      163.89     10.30 o
   5  -1  12      401.98      395.90     14.02 o
   6  -1  12      133.64      129.44     11.34 o
   7  -1  12        9.11       13.89      8.19 o
   8  -1  12     2552.91     2566.30     66.05 o
   9  -1  12        2.28        8.79      8.58 o
  10  -1  12       88.52       71.81     18.85 o
 -12   0  12       77.17       91.38     29.64 o
 -10   0  12      862.09      775.95     37.99 o
  -9   0  12      480.27      474.66     22.54 o
  -8   0  12      172.02      152.97     24.14 o
  -7   0  12      124.08      135.30     13.64 o
  -6   0  12      531.01      552.16     24.67 o
  -5   0  12       37.18       38.23     13.05 o
  -4   0  12     1035.73      984.97     34.08 o
  -3   0  12     2261.31     2287.19     66.86 o
  -2   0  12     1299.26     1150.70     31.46 o
  -1   0  12      647.57      639.69     24.70 o
   0   0  12      589.77      560.37     17.24 o
   1   0  12     1432.29     1486.13     28.74 o
   2   0  12       15.58       16.25      8.80 o
   3   0  12      214.22      208.51     13.64 o
   4   0  12      871.90      892.33     18.97 o
   5   0  12       29.84       21.58      6.49 o
   6   0  12      859.47      869.86     21.22 o
   7   0  12      696.55      684.16     21.67 o
   8   0  12     1138.01     1182.68     69.45 o
   9   0  12       82.36       91.20     20.87 o
  10   0  12        2.51       17.93     10.75 o
 -12   1  12      214.10      222.88     32.28 o
 -11   1  12       67.77       42.44     12.48 o
 -10   1  12      462.05      519.67     35.50 o
  -9   1  12       33.67       32.67     14.99 o
  -8   1  12       54.66       48.88     11.39 o
  -7   1  12        6.50       17.60      8.48 o
  -6   1  12      648.25      641.59     27.73 o
  -5   1  12     2407.64     2417.67    101.80 o
  -4   1  12       88.99       74.93     16.80 o
  -3   1  12     1238.62     1202.68     34.37 o
  -2   1  12      134.51      139.62     14.18 o
  -1   1  12      990.36      921.23     21.80 o
   0   1  12      241.38      240.50     12.18 o
   1   1  12       36.86       38.33      8.57 o
   2   1  12       12.01       22.30      8.30 o
   3   1  12      515.01      498.31     16.80 o
   4   1  12      508.01      502.44     16.21 o
   5   1  12       10.33       24.71      8.95 o
   6   1  12       68.44       53.65     11.55 o
   7   1  12      215.81      206.78     14.41 o
   8   1  12      170.37      131.36     27.79 o
   9   1  12       41.84       30.60     23.85 o
 -12   2  12       18.13       44.52     18.20 o
 -11   2  12       62.64       89.71     21.80 o
 -10   2  12      204.51      221.40     21.14 o
  -9   2  12       26.47       43.29     18.77 o
  -8   2  12        6.35       15.41     10.33 o
  -7   2  12      220.85      205.16     17.31 o
  -6   2  12      787.61      726.55     43.40 o
  -5   2  12       99.77      107.59     14.34 o
  -4   2  12      373.56      390.95     21.77 o
  -3   2  12       24.79       30.58      9.54 o
  -2   2  12      500.49      453.12     23.52 o
  -1   2  12      197.92      219.64     11.38 o
   0   2  12       64.81       86.60      9.82 o
   1   2  12      163.99      155.19     10.40 o
   2   2  12       10.06       12.24     11.08 o
   3   2  12     1474.26     1592.74     25.71 o
   4   2  12      448.02      481.97     18.36 o
   5   2  12        2.07       11.74      6.46 o
   6   2  12        4.29       15.98      6.90 o
   7   2  12      124.21      124.76     12.53 o
   8   2  12       63.02       54.65     23.05 o
 -12   3  12        4.86        9.83     21.47 o
 -11   3  12        0.87      -11.45     18.21 o
 -10   3  12      837.60      784.35     37.93 o
  -9   3  12      408.62      422.38     26.86 o
  -8   3  12      624.98      661.91     27.44 o
  -7   3  12       26.05       33.47     18.55 o
  -6   3  12     1087.11     1076.23     33.26 o
  -5   3  12      856.76      866.98     49.56 o
  -4   3  12       17.56       25.90     11.15 o
  -3   3  12     1048.90     1008.64     32.23 o
  -2   3  12      141.04      122.96      8.80 o
  -1   3  12       65.67       64.33      8.04 o
   0   3  12      310.18      309.84     14.61 o
   1   3  12      124.58      138.49     11.62 o
   2   3  12      769.92      763.60     19.51 o
   3   3  12       23.46       24.37      8.87 o
   4   3  12      270.60      286.62     16.71 o
   5   3  12      378.75      391.54     18.04 o
   6   3  12       17.60       24.39      6.20 o
 -12   4  12       37.17       46.04     20.88 o
 -11   4  12       45.32       37.21     20.29 o
 -10   4  12      270.37      278.60     28.21 o
  -9   4  12     2362.74     2319.85     43.35 o
  -8   4  12      801.76      830.21     29.89 o
  -7   4  12     1586.28     1539.60     42.43 o
  -6   4  12      377.77      353.79     25.23 o
  -5   4  12      783.94      772.61     27.45 o
  -4   4  12      174.55      189.12     18.52 o
  -3   4  12      117.19      118.54     12.58 o
  -2   4  12      208.42      212.61     12.70 o
  -1   4  12      102.60      101.54      9.75 o
   0   4  12     1639.02     1705.69     26.13 o
   1   4  12     2288.89     2359.43     56.61 o
   2   4  12      681.75      687.60     24.87 o
   3   4  12      121.39      142.67     14.97 o
   4   4  12        2.11        4.41      7.88 o
   5   4  12        8.62        6.85      8.58 o
   6   4  12      107.01       89.80     16.05 o
   7   4  12      442.73      417.97     24.11 o
 -12   5  12       11.19       18.43     20.03 o
 -11   5  12      399.24      388.93     32.94 o
[truncated: 63,067 more chars]
